# Supplementary material for: Bis(μ-pyridinium-2-carboxyl­ato-κ2 O:O′)bis­[triaqua­(sulfato-κO)manganese(II)]
Source: Acta Crystallogr Sect E Struct Rep Online. 2011 Dec 23;68(Pt 1):m88. doi: 10.1107/S1600536811054596 (PMC3254347; doi:10.1107/S1600536811054596)
Supplement: Supplementary file 1 [file e-68-00m88-sup1.cif]

##############################################################################
#                                                                            #
# This CIF contains the data in a paper accepted for publication in          #
# Acta Crystallographica Section E. It conforms to the requirements of       #
# Notes for Authors for Acta Crystallographica Section E, and has been       #
# peer reviewed under the auspices of the IUCr Commission on Journals.       #
#                                                                            #
# Full details of the Crystallographic Information File format               #
# are given in the paper "The Crystallographic Information File (CIF):       #
# a New Standard Archive File for Crystallography" by S. R. Hall, F. H.      #
# Allen and I. D. Brown [Acta Cryst. (1991), A47, 655-685].                  #
#                                                                            #
# The current version of the core CIF dictionary is obtainable from          #
# ftp://ftp.iucr.org/pub/cif_core.dic.                                       #
#                                                                            #
# Software is freely available for graphical display of the structure(s)     #
# in this CIF. For information consult the CIF software page                 #
# http://www.iucr.org/resources/cif/software.                                #
#                                                                            #
# This file may be used for bona fide research purposes within the           #
# scientific community so long as proper attribution is given to the journal # 
# article from which it was obtained.                                        #
#                                                                            #
##############################################################################
data_global
_audit_creation_method     'form.cif (version 2.0)'
_journal_data_validation_number     ?
_journal_date_recd_electronic     2011-12-11
_journal_date_accepted     2011-12-19
_journal_name_full     'Acta Crystallographica, Section E'
_journal_year     2012
_journal_volume     68
_journal_issue      1
_journal_page_first     m88
_journal_page_last     m88
_journal_paper_category     QM
_journal_paper_doi     10.1107/S1600536811054596
_journal_coeditor_code     BQ2328
_publ_contact_author_name     'Dr. Rasekh, Hossein Ali'
_publ_contact_author_address
;
Department of chemistry,
Islamic Azad University,
Firouzabad branch,
Firouzabad, Fars,
Iran
;
_publ_contact_author_email     Dr.H.A.Rasekh@gmail.com
_publ_contact_author_fax     ?
_publ_contact_author_phone     ?
_publ_section_title
;\
Bis(\m-pyridinium-2-carboxylato-\k^2^<i>O</i>:<i>O</i>')bis[triaqua(sulfato-\
\k<i>O</i>)manganese(II)]
;
loop_
    _publ_author_name
    _publ_author_address
    'Rasekh, Hossein Ali'
;
Department of Chemistry,
Islamic Azad University,
Firoozabad Branch,
Firoozabad, Fars,
Iran
;
    'Bahrami, Bohlul'
;
Department of Chemistry,
Islamic Azad University,
Firoozabad Branch,
Firoozabad, Fars,
Iran
;
data_I
_audit_creation_method     SHELXL-97
_chemical_name_systematic
;
Bis(\m-pyridinium-2-carboxylato-\k^2^<i>O</i>:<i>O</i>')bis[triaqua(sulfato-
\k<i>O</i>)manganese(II)]
;
_chemical_name_common
;
;
_chemical_formula_moiety     'C12 H22 Mn2 N2 O18 S2'
_chemical_formula_sum     'C12 H22 Mn2 N2 O18 S2'
_chemical_formula_iupac     '[Mn2 (S O4)2 (C6 H5 N O2)2 (H2 O)6]'
_chemical_formula_weight     656.32
_chemical_melting_point     ?
_symmetry_cell_setting     orthorhombic
_symmetry_space_group_name_H-M     'P b c a'
_symmetry_space_group_name_Hall     '-P 2ac 2ab'
loop_
    _symmetry_equiv_pos_as_xyz
    'x, y, z'
    '-x+1/2, -y, z+1/2'
    '-x, y+1/2, -z+1/2'
    'x+1/2, -y+1/2, -z'
    '-x, -y, -z'
    'x-1/2, y, -z-1/2'
    'x, -y-1/2, z-1/2'
    '-x-1/2, y-1/2, z'
_cell_length_a     16.886(3)
_cell_length_b     7.6022(15)
_cell_length_c     18.070(4)
_cell_angle_alpha     90.00
_cell_angle_beta     90.00
_cell_angle_gamma     90.00
_cell_volume     2319.6(8)
_cell_formula_units_Z     4
_cell_measurement_reflns_used     2525
_cell_measurement_theta_min     2.45
_cell_measurement_theta_max     27.43
_cell_measurement_temperature     291(2)
_exptl_crystal_description     block
_exptl_crystal_colour     'light-brown'
_exptl_crystal_size_max     0.28
_exptl_crystal_size_mid     0.22
_exptl_crystal_size_min     0.18
_exptl_crystal_density_diffrn     1.879
_exptl_crystal_density_meas     ?
_exptl_crystal_density_method     'not measured'
_exptl_crystal_F_000     1336
_exptl_absorpt_coefficient_mu     1.359
_exptl_absorpt_correction_type     multi-scan
_exptl_absorpt_process_details     '(<i>SADABS</i>; Bruker, 2005)'
_exptl_absorpt_correction_T_min     0.7022
_exptl_absorpt_correction_T_max     0.7920
_exptl_special_details     ?
_diffrn_ambient_temperature     291(2)
_diffrn_radiation_type     MoK\a
_diffrn_radiation_wavelength     0.71073
_diffrn_radiation_source     'fine-focus sealed tube'
_diffrn_radiation_monochromator     graphite
_diffrn_measurement_device_type
;
Bruker SMART APEXII CCD area-detector
;
_diffrn_measurement_method     '\f and \w scans'
_diffrn_detector_area_resol_mean     ?
_diffrn_reflns_number     5787
_diffrn_reflns_av_R_equivalents     0.0331
_diffrn_reflns_av_sigmaI/netI     0.0452
_diffrn_reflns_theta_min     2.41
_diffrn_reflns_theta_max     25.00
_diffrn_reflns_theta_full     25.00
_diffrn_measured_fraction_theta_max     0.955
_diffrn_measured_fraction_theta_full     0.955
_diffrn_reflns_limit_h_min     -17
_diffrn_reflns_limit_h_max     20
_diffrn_reflns_limit_k_min     -8
_diffrn_reflns_limit_k_max     9
_diffrn_reflns_limit_l_min     -21
_diffrn_reflns_limit_l_max     18
_diffrn_standards_number     0
_diffrn_standards_interval_count     .
_diffrn_standards_interval_time     .
_refine_special_details
;
 Refinement of F^2^ against ALL reflections.  The weighted R-factor wR and
 goodness of fit S are based on F^2^, conventional R-factors R are based
 on F, with F set to zero for negative F^2^. The threshold expression of
 F^2^ > 2sigma(F^2^) is used only for calculating R-factors(gt) etc. and is
 not relevant to the choice of reflections for refinement.  R-factors based
 on F^2^ are statistically about twice as large as those based on F, and R-
 factors based on ALL data will be even larger.
 the reflection "2 0 0" was removed because it was affected by the beam stop
;
_reflns_number_total     1945
_reflns_number_gt     1386
_reflns_threshold_expression     I>2\s(I)
_refine_ls_structure_factor_coef     Fsqd
_refine_ls_matrix_type     full
_refine_ls_R_factor_all     0.0459
_refine_ls_R_factor_gt     0.0278
_refine_ls_wR_factor_gt     0.0508
_refine_ls_wR_factor_ref     0.0753
_refine_ls_goodness_of_fit_ref     1.264
_refine_ls_restrained_S_all     0.897
_refine_ls_number_reflns     1944
_refine_ls_number_parameters     181
_refine_ls_number_restraints     9
_refine_ls_hydrogen_treatment     mixed
_refine_ls_weighting_scheme     calc
_refine_ls_weighting_details
                 'calc w=1/[\s^2^(Fo^2^)+(0.0261P)^2^] where P=(Fo^2^+2Fc^2^)/3'
_atom_sites_solution_hydrogens     geom
_atom_sites_solution_primary     direct
_atom_sites_solution_secondary     difmap
_refine_ls_shift/su_max     0.001
_refine_ls_shift/su_mean     0.000
_refine_diff_density_max     0.277
_refine_diff_density_min     -0.236
_refine_ls_extinction_method     none
_refine_ls_extinction_coef     ?
loop_
    _atom_type_symbol
    _atom_type_description
    _atom_type_scat_dispersion_real
    _atom_type_scat_dispersion_imag
    _atom_type_scat_source
    'C' 'C' 0.0033 0.0016
                         'International Tables Vol C Tables 4.2.6.8 and 6.1.1.4'
    'H' 'H' 0.0000 0.0000
                         'International Tables Vol C Tables 4.2.6.8 and 6.1.1.4'
    'N' 'N' 0.0061 0.0033
                         'International Tables Vol C Tables 4.2.6.8 and 6.1.1.4'
    'O' 'O' 0.0106 0.0060
                         'International Tables Vol C Tables 4.2.6.8 and 6.1.1.4'
    'S' 'S' 0.1246 0.1234
                         'International Tables Vol C Tables 4.2.6.8 and 6.1.1.4'
    'Mn' 'Mn' 0.3368 0.7283
                         'International Tables Vol C Tables 4.2.6.8 and 6.1.1.4'
_computing_data_collection     'APEX2 (Bruker, 2005)'
_computing_cell_refinement     'SAINT (Bruker, 2005)'
_computing_data_reduction     'SAINT (Bruker, 2005)'
_computing_structure_solution     'SHELXTL (Sheldrick, 2008)'
_computing_structure_refinement     'SHELXTL (Sheldrick, 2008)'
_computing_molecular_graphics     'SHELXTL (Sheldrick, 2008)'
_computing_publication_material
                             'SHELXTL (Sheldrick, 2008) and PLATON (Spek, 2009)'
loop_
    _atom_site_type_symbol
    _atom_site_label
    _atom_site_fract_x
    _atom_site_fract_y
    _atom_site_fract_z
    _atom_site_U_iso_or_equiv
    _atom_site_adp_type
    _atom_site_calc_flag
    _atom_site_refinement_flags
    _atom_site_occupancy
    _atom_site_symmetry_multiplicity
    _atom_site_disorder_assembly
    _atom_site_disorder_group
    C C1 0.80634(14) 0.4943(3) 0.39991(16) 0.0274(6) Uani d . 1 1 . .
    C C2 0.73913(18) 0.5011(4) 0.44213(18) 0.0441(8) Uani d . 1 1 . .
    H H2 0.7429 0.5010 0.4935 0.053 Uiso calc R 1 1 . .
    C C3 0.66613(19) 0.5082(5) 0.4087(2) 0.0608(10) Uani d . 1 1 . .
    H H3 0.6204 0.5132 0.4373 0.073 Uiso calc R 1 1 . .
    C C4 0.66096(19) 0.5077(5) 0.3323(2) 0.0580(10) Uani d . 1 1 . .
    H H4 0.6119 0.5134 0.3089 0.070 Uiso calc R 1 1 . .
    C C5 0.72870(19) 0.4990(4) 0.29191(19) 0.0513(9) Uani d . 1 1 . .
    H H5 0.7263 0.4971 0.2405 0.062 Uiso calc R 1 1 . .
    C C6 0.88940(16) 0.4876(3) 0.43176(16) 0.0281(6) Uani d . 1 1 . .
    Mn Mn1 1.06804(2) 0.42796(5) 0.39782(2) 0.02431(11) Uani d . 1 1 . .
    N N1 0.79903(13) 0.4929(3) 0.32634(13) 0.0341(6) Uani d . 1 1 . .
    H H1 0.8413 0.4879 0.2999 0.041 Uiso calc R 1 1 . .
    O O1 0.94438(10) 0.5098(3) 0.38689(11) 0.0369(5) Uani d . 1 1 . .
    O O2 1.10645(13) 0.5419(2) 0.50058(11) 0.0407(5) Uani d . 1 1 . .
    O O3 1.11498(11) 0.6541(2) 0.34100(11) 0.0326(5) Uani d . 1 1 . .
    O O4 1.03729(12) 0.8763(2) 0.40293(11) 0.0413(5) Uani d . 1 1 . .
    O O5 1.08436(11) 0.9258(2) 0.28009(10) 0.0364(5) Uani d . 1 1 . .
    O O6 1.17596(11) 0.9245(2) 0.38020(12) 0.0439(6) Uani d . 1 1 . .
    S S1 1.10322(4) 0.84382(8) 0.35237(4) 0.02353(15) Uani d . 1 1 . .
    O O1W 1.04261(13) 0.2883(3) 0.29403(12) 0.0443(6) Uani d D 1 1 . .
    H H11 1.0473(18) 0.183(2) 0.2892(18) 0.066 Uiso d D 1 1 . .
    H H12 1.0020(14) 0.322(3) 0.2717(18) 0.066 Uiso d D 1 1 . .
    O O2W 1.02785(15) 0.2033(3) 0.46116(13) 0.0499(6) Uani d D 1 1 . .
    H H21 1.023(2) 0.104(3) 0.4449(17) 0.075 Uiso d D 1 1 . .
    H H22 1.007(2) 0.208(4) 0.5024(12) 0.075 Uiso d D 1 1 . .
    O O3W 1.18013(11) 0.2837(3) 0.38886(16) 0.0541(7) Uani d D 1 1 . .
    H H31 1.1775(19) 0.177(2) 0.385(2) 0.081 Uiso d D 1 1 . .
    H H32 1.2266(12) 0.317(4) 0.386(2) 0.081 Uiso d D 1 1 . .
loop_
    _atom_site_aniso_label
    _atom_site_aniso_U_11
    _atom_site_aniso_U_22
    _atom_site_aniso_U_33
    _atom_site_aniso_U_12
    _atom_site_aniso_U_13
    _atom_site_aniso_U_23
    C1 0.0269(15) 0.0338(14) 0.0214(16) 0.0010(10) 0.0006(13) -0.0029(13)
    C2 0.0358(19) 0.069(2) 0.0275(18) 0.0012(15) 0.0040(15) -0.0017(15)
    C3 0.0265(17) 0.092(3) 0.064(3) 0.0010(16) 0.0128(19) -0.004(2)
    C4 0.0307(19) 0.084(3) 0.060(3) 0.0043(16) -0.0178(18) -0.008(2)
    C5 0.041(2) 0.079(2) 0.034(2) 0.0091(16) -0.0136(16) -0.0051(17)
    C6 0.0309(16) 0.0268(15) 0.0268(17) -0.0002(11) -0.0045(14) -0.0049(12)
    Mn1 0.02487(19) 0.0253(2) 0.0228(2) -0.00078(16) 0.0004(2) 0.0016(2)
    N1 0.0271(13) 0.0522(15) 0.0231(14) 0.0037(10) 0.0008(10) -0.0015(11)
    O1 0.0254(11) 0.0471(12) 0.0381(13) 0.0007(8) -0.0027(10) 0.0033(9)
    O2 0.0474(13) 0.0493(14) 0.0254(12) -0.0007(10) -0.0098(10) -0.0025(10)
    O3 0.0453(13) 0.0190(10) 0.0336(12) -0.0011(8) 0.0102(9) -0.0012(9)
    O4 0.0517(12) 0.0352(12) 0.0369(12) 0.0031(8) 0.0185(11) -0.0012(10)
    O5 0.0460(12) 0.0352(11) 0.0280(11) -0.0014(9) -0.0035(9) 0.0077(9)
    O6 0.0364(11) 0.0309(11) 0.0643(16) 0.0000(9) -0.0172(10) -0.0037(11)
    S1 0.0258(3) 0.0226(3) 0.0222(4) -0.0006(3) 0.0009(3) 0.0009(3)
    O1W 0.0555(14) 0.0397(12) 0.0376(13) 0.0123(10) -0.0153(11) -0.0104(11)
    O2W 0.0808(17) 0.0247(12) 0.0441(15) -0.0037(11) 0.0313(13) 0.0021(11)
    O3W 0.0279(10) 0.0296(11) 0.105(2) 0.0007(8) 0.0048(14) -0.0058(14)
_geom_special_details
;
 All esds (except the esd in the dihedral angle between two l.s. planes)
 are estimated using the full covariance matrix.  The cell esds are taken
 into account individually in the estimation of esds in distances, angles
 and torsion angles; correlations between esds in cell parameters are only
 used when they are defined by crystal symmetry.  An approximate (isotropic)
 treatment of cell esds is used for estimating esds involving l.s. planes.
;
loop_
    _geom_bond_atom_site_label_1
    _geom_bond_atom_site_label_2
    _geom_bond_site_symmetry_2
    _geom_bond_distance
    _geom_bond_publ_flag
    C1 N1 . 1.335(3) ?
    C1 C2 . 1.368(4) ?
    C1 C6 . 1.517(3) ?
    C2 C3 . 1.374(4) ?
    C2 H2 . 0.9300 ?
    C3 C4 . 1.383(5) ?
    C3 H3 . 0.9300 ?
    C4 C5 . 1.358(5) ?
    C4 H4 . 0.9300 ?
    C5 N1 . 1.342(4) ?
    C5 H5 . 0.9300 ?
    C6 O1 . 1.244(3) ?
    C6 O2 5_766 1.245(3) ?
    Mn1 O2 . 2.1492(19) ?
    Mn1 O3 . 2.1536(18) ?
    Mn1 O2W . 2.1652(19) ?
    Mn1 O1 . 2.1878(18) ?
    Mn1 O3W . 2.1934(19) ?
    Mn1 O1W . 2.198(2) ?
    N1 H1 . 0.8600 ?
    O2 C6 5_766 1.245(3) ?
    O3 S1 . 1.4703(17) ?
    O4 S1 . 1.4613(19) ?
    O5 S1 . 1.4817(19) ?
    O6 S1 . 1.4622(19) ?
    O1W H11 . 0.811(17) ?
    O1W H12 . 0.835(17) ?
    O2W H21 . 0.817(17) ?
    O2W H22 . 0.827(17) ?
    O3W H31 . 0.818(17) ?
    O3W H32 . 0.826(17) ?
loop_
    _geom_angle_atom_site_label_1
    _geom_angle_atom_site_label_2
    _geom_angle_atom_site_label_3
    _geom_angle_site_symmetry_1
    _geom_angle_site_symmetry_3
    _geom_angle
    _geom_angle_publ_flag
    N1 C1 C2 . . 118.6(3) ?
    N1 C1 C6 . . 117.6(2) ?
    C2 C1 C6 . . 123.8(3) ?
    C1 C2 C3 . . 120.0(3) ?
    C1 C2 H2 . . 120.0 ?
    C3 C2 H2 . . 120.0 ?
    C2 C3 C4 . . 119.7(3) ?
    C2 C3 H3 . . 120.1 ?
    C4 C3 H3 . . 120.1 ?
    C5 C4 C3 . . 118.9(3) ?
    C5 C4 H4 . . 120.6 ?
    C3 C4 H4 . . 120.6 ?
    N1 C5 C4 . . 119.9(3) ?
    N1 C5 H5 . . 120.1 ?
    C4 C5 H5 . . 120.1 ?
    O1 C6 O2 . 5_766 128.5(3) ?
    O1 C6 C1 . . 116.0(2) ?
    O2 C6 C1 5_766 . 115.5(3) ?
    O2 Mn1 O3 . . 88.79(7) ?
    O2 Mn1 O2W . . 87.48(9) ?
    O3 Mn1 O2W . . 175.65(9) ?
    O2 Mn1 O1 . . 104.56(8) ?
    O3 Mn1 O1 . . 94.65(7) ?
    O2W Mn1 O1 . . 88.46(9) ?
    O2 Mn1 O3W . . 90.28(9) ?
    O3 Mn1 O3W . . 92.65(8) ?
    O2W Mn1 O3W . . 85.13(9) ?
    O1 Mn1 O3W . . 163.57(8) ?
    O2 Mn1 O1W . . 172.34(8) ?
    O3 Mn1 O1W . . 92.91(8) ?
    O2W Mn1 O1W . . 90.50(9) ?
    O1 Mn1 O1W . . 82.76(8) ?
    O3W Mn1 O1W . . 82.19(9) ?
    C1 N1 C5 . . 122.9(3) ?
    C1 N1 H1 . . 118.5 ?
    C5 N1 H1 . . 118.5 ?
    C6 O1 Mn1 . . 127.94(18) ?
    C6 O2 Mn1 5_766 . 142.42(18) ?
    S1 O3 Mn1 . . 131.82(11) ?
    O4 S1 O6 . . 110.72(12) ?
    O4 S1 O3 . . 110.86(10) ?
    O6 S1 O3 . . 110.26(11) ?
    O4 S1 O5 . . 108.44(12) ?
    O6 S1 O5 . . 107.90(12) ?
    O3 S1 O5 . . 108.57(11) ?
    Mn1 O1W H11 . . 123(2) ?
    Mn1 O1W H12 . . 115(2) ?
    H11 O1W H12 . . 109(2) ?
    Mn1 O2W H21 . . 125(2) ?
    Mn1 O2W H22 . . 125(2) ?
    H21 O2W H22 . . 109(2) ?
    Mn1 O3W H31 . . 117(2) ?
    Mn1 O3W H32 . . 132(2) ?
    H31 O3W H32 . . 111(3) ?
loop_
    _geom_torsion_atom_site_label_1
    _geom_torsion_atom_site_label_2
    _geom_torsion_atom_site_label_3
    _geom_torsion_atom_site_label_4
    _geom_torsion_site_symmetry_1
    _geom_torsion_site_symmetry_2
    _geom_torsion_site_symmetry_3
    _geom_torsion_site_symmetry_4
    _geom_torsion
    _geom_torsion_publ_flag
    N1 C1 C2 C3 . . . . -0.7(4) ?
    C6 C1 C2 C3 . . . . 179.5(3) ?
    C1 C2 C3 C4 . . . . 0.2(5) ?
    C2 C3 C4 C5 . . . . 0.5(5) ?
    C3 C4 C5 N1 . . . . -0.8(5) ?
    N1 C1 C6 O1 . . . . 11.2(3) ?
    C2 C1 C6 O1 . . . . -169.0(3) ?
    N1 C1 C6 O2 . . . 5_766 -167.9(2) ?
    C2 C1 C6 O2 . . . 5_766 11.9(4) ?
    C2 C1 N1 C5 . . . . 0.4(4) ?
    C6 C1 N1 C5 . . . . -179.8(2) ?
    C4 C5 N1 C1 . . . . 0.3(5) ?
    O2 C6 O1 Mn1 5_766 . . . 21.0(4) ?
    C1 C6 O1 Mn1 . . . . -157.90(17) ?
    O2 Mn1 O1 C6 . . . . -55.0(2) ?
    O3 Mn1 O1 C6 . . . . -145.0(2) ?
    O2W Mn1 O1 C6 . . . . 32.0(2) ?
    O3W Mn1 O1 C6 . . . . 98.9(4) ?
    O1W Mn1 O1 C6 . . . . 122.7(2) ?
    O3 Mn1 O2 C6 . . . 5_766 -176.0(3) ?
    O2W Mn1 O2 C6 . . . 5_766 1.7(3) ?
    O1 Mn1 O2 C6 . . . 5_766 89.5(3) ?
    O3W Mn1 O2 C6 . . . 5_766 -83.4(3) ?
    O2 Mn1 O3 S1 . . . . -51.74(16) ?
    O1 Mn1 O3 S1 . . . . 52.77(16) ?
    O3W Mn1 O3 S1 . . . . -141.97(17) ?
    O1W Mn1 O3 S1 . . . . 135.73(16) ?
    Mn1 O3 S1 O4 . . . . -12.1(2) ?
    Mn1 O3 S1 O6 . . . . 110.89(16) ?
    Mn1 O3 S1 O5 . . . . -131.11(14) ?
loop_
    _geom_hbond_atom_site_label_D
    _geom_hbond_atom_site_label_H
    _geom_hbond_atom_site_label_A
    _geom_hbond_site_symmetry_A
    _geom_hbond_distance_DH
    _geom_hbond_distance_HA
    _geom_hbond_distance_DA
    _geom_hbond_angle_DHA
    N1 H1 O5 3_745 0.86 1.97 2.799(3) 161.2
    O1W H11 O5 1_545 0.811(17) 2.058(17) 2.856(3) 168(3)
    O1W H12 O5 3_745 0.835(17) 1.905(17) 2.735(3) 173(3)
    O2W H21 O4 1_545 0.817(17) 1.901(17) 2.704(3) 167(4)
    O2W H22 O4 5_766 0.827(17) 1.97(2) 2.758(3) 158(3)
    O3W H31 O6 1_545 0.818(17) 1.919(18) 2.736(3) 177(4)
    O3W H32 O6 8_855 0.826(17) 1.840(17) 2.660(3) 172(3)
