# Supplementary material for: Bis(μ-pyridinium-2-carboxyl­ato-κ2 O:O′)bis­[triaqua­(sulfato-κO)manganese(II)]
Source: Acta Crystallogr Sect E Struct Rep Online. 2011 Dec 23;68(Pt 1):m88. doi: 10.1107/S1600536811054596 (PMC3254347; doi:10.1107/S1600536811054596)
Supplement: Supplementary file 2 [file e-68-00m88-Isup2.hkl]

# 
# h,k,l, Fc-squared, Fo-squared, sigma(Fo-squared) and status flag 
# 
data_I
_shelx_title ' a in Pbca' 
_shelx_refln_list_code          4 
_shelx_F_calc_maximum      363.91 
_exptl_crystal_F_000      1336.00 
_reflns_d_resolution_high  0.8409 
 
loop_ 
 _symmetry_equiv_pos_as_xyz 
 'x, y, z' 
 '-x+1/2, -y, z+1/2' 
 '-x, y+1/2, -z+1/2' 
 'x+1/2, -y+1/2, -z' 
 '-x, -y, -z' 
 'x-1/2, y, -z-1/2' 
 'x, -y-1/2, z-1/2' 
 '-x-1/2, y-1/2, z' 
 
_cell_length_a    16.8862 
_cell_length_b     7.6022 
_cell_length_c    18.0696 
_cell_angle_alpha  90.000 
_cell_angle_beta   90.000 
_cell_angle_gamma  90.000 
 
_shelx_F_squared_multiplier     1.000 
 
loop_ 
 _refln_index_h 
 _refln_index_k 
 _refln_index_l 
 _refln_F_squared_calc 
 _refln_F_squared_meas 
 _refln_F_squared_sigma 
 _refln_observed_status 
   2   0   0    21290.91     5570.08    129.09 o 
   4   0   0    17833.88    15751.14    152.01 o 
   6   0   0    28737.50    27604.30    164.07 o 
  10   0   0      426.46      425.87     82.04 o 
  12   0   0      753.90      846.91     95.31 o 
  14   0   0     3212.73     3240.47     98.93 o 
  16   0   0     1215.22     1080.96    103.75 o 
  18   0   0     2523.37     2348.92    125.47 o 
  20   0   0        2.41       83.24    133.91 o 
   2   1   0     3674.28     3810.39     81.15 o 
   4   1   0      336.41      285.47     55.02 o 
   6   1   0    37685.87    37336.85   1259.51 o 
   8   1   0    11212.76    11921.93    107.37 o 
  10   1   0     3449.65     3396.10     90.48 o 
  12   1   0     6236.21     6065.21     72.45 o 
  14   1   0      621.55      652.81     66.96 o 
  16   1   0     1503.97     1380.25     73.79 o 
  18   1   0     1978.05     2056.46    111.59 o 
   0   2   0   102929.36   103936.50   1218.49 o 
   2   2   0    11493.40    11428.46    103.94 o 
   4   2   0     3013.13     3199.32     43.53 o 
   6   2   0    13967.41    14101.04     84.13 o 
   8   2   0    10026.92    10182.66    442.16 o 
  10   2   0      959.67     1059.77     56.34 o 
  12   2   0     1722.98     1629.89     91.69 o 
  14   2   0     3402.96     3221.17    102.55 o 
  16   2   0     1611.29     1488.18     78.26 o 
  18   2   0      250.07      254.25     78.53 o 
   2   3   0     7505.26     8375.38     89.50 o 
   4   3   0    10336.96     9911.09    123.19 o 
   6   3   0      497.51      454.54     56.68 o 
   8   3   0     1838.00     1804.82     88.07 o 
  10   3   0     4288.28     4079.48    104.77 o 
  12   3   0    15608.34    15667.81    681.30 o 
  14   3   0      911.90      903.40     57.58 o 
  16   3   0     2860.13     2691.85     78.48 o 
  18   3   0     1800.05     1842.61     73.86 o 
   0   4   0     4329.14     4347.98     66.54 o 
   2   4   0     9441.48     9360.70     65.40 o 
   4   4   0     4015.41     4076.78     80.82 o 
   6   4   0     3893.21     3945.49     63.56 o 
   8   4   0      808.30      733.59     64.68 o 
  10   4   0      688.57      655.84     60.78 o 
  12   4   0       48.18       58.20     53.17 o 
  14   4   0        0.34       66.85     59.24 o 
  16   4   0      176.20      196.94     76.80 o 
  18   4   0        2.82       49.49     84.90 o 
   2   5   0     9637.72    10010.43     74.09 o 
   4   5   0    13623.35    14249.13    120.64 o 
   6   5   0      319.44      277.48     58.57 o 
   8   5   0      879.81      900.83     71.18 o 
  10   5   0      168.43      215.02     64.06 o 
  12   5   0       64.65       71.95     54.54 o 
  14   5   0      206.86      181.98     62.76 o 
  16   5   0       89.59       88.24     67.71 o 
   2   6   0     2491.17     2568.49     96.51 o 
   6   6   0      130.48      158.24     52.47 o 
   8   6   0     7825.22     7439.47    198.46 o 
  10   6   0     3072.19     2949.14     75.94 o 
  12   6   0     1722.54     1742.48    100.19 o 
  14   6   0     4249.63     4065.57     92.20 o 
   4   7   0        1.00       57.91    100.13 o 
   6   7   0     1708.08     1590.93     70.92 o 
   8   7   0     1431.20     1369.84     73.34 o 
  10   7   0       30.32       64.03     64.39 o 
  12   7   0      684.92      701.03     67.29 o 
   2   8   0     1527.72     1494.77    100.13 o 
   4   8   0      142.79       77.81     78.48 o 
   6   8   0      981.39     1006.25     62.42 o 
   8   8   0     1321.11     1376.47     79.64 o 
   1   1   1    15887.14    15867.26    148.96 o 
   2   1   1     1274.27     1389.31     30.82 o 
   3   1   1      814.88      861.30     33.42 o 
   4   1   1       65.86       37.17     37.41 o 
   5   1   1    17129.59    17865.87    278.44 o 
   6   1   1       58.61      124.03     39.50 o 
   7   1   1    18930.88    18938.93    554.31 o 
   8   1   1      621.96      584.07     57.16 o 
   9   1   1      729.40      588.74     82.04 o 
  10   1   1      243.08      227.80     54.62 o 
  11   1   1        5.09      -36.84     50.08 o 
  12   1   1     9466.66     9073.61    124.56 o 
  13   1   1        8.10       16.52     43.54 o 
  14   1   1      239.45      328.21     50.86 o 
  15   1   1     9064.72     8701.92    101.35 o 
  16   1   1       47.61       60.62     51.59 o 
  17   1   1      589.75      648.80     53.69 o 
  18   1   1     1834.64     1770.20     57.60 o 
  19   1   1        0.53       59.28     59.58 o 
   0   2   1    56322.75    57682.25    309.74 o 
   1   2   1     8962.46     9249.05     41.65 o 
   2   2   1     7983.27     8159.00     44.23 o 
   3   2   1    13227.38    13400.98    117.47 o 
   4   2   1     1342.47     1236.79     30.11 o 
   5   2   1     7022.54     7410.28    113.09 o 
   6   2   1     7422.77     7330.09    107.56 o 
   7   2   1     2013.27     2217.81     44.65 o 
   8   2   1     7971.67     8306.29    202.80 o 
   9   2   1     4645.62     4877.72     67.39 o 
  10   2   1      251.70      196.26     45.34 o 
  11   2   1     4269.24     4190.77    170.24 o 
  12   2   1     1191.46     1112.79     52.45 o 
  13   2   1       26.07       23.31     60.78 o 
  14   2   1       24.05       52.88     56.64 o 
  15   2   1       38.03       44.24     56.88 o 
  16   2   1        1.43        4.13     52.29 o 
  17   2   1       75.05       77.71     53.99 o 
  18   2   1       69.78       92.54     56.15 o 
  19   2   1      394.81      375.59     61.39 o 
   1   3   1    20041.97    20915.32    107.20 o 
   2   3   1       22.66       21.79     26.16 o 
   3   3   1     3477.27     3721.80     34.32 o 
   4   3   1      799.85      746.51     29.12 o 
   5   3   1     3573.51     3632.80     33.21 o 
   6   3   1     1700.08     1725.50     47.77 o 
   7   3   1     2753.65     3010.00    162.26 o 
   8   3   1      470.23      408.48     65.69 o 
   9   3   1      693.83      691.00     51.68 o 
  10   3   1       78.37       73.18     37.58 o 
  11   3   1      130.07      204.49     34.66 o 
  12   3   1        1.86       49.81     41.27 o 
  13   3   1     2034.20     2060.60     72.75 o 
  14   3   1     3169.98     3123.56     86.90 o 
  15   3   1       35.70       54.70     50.77 o 
  16   3   1      468.27      389.80     56.20 o 
  17   3   1       38.83       58.30     50.82 o 
  18   3   1      118.01      178.74     49.28 o 
   0   4   1     4332.50     4581.09     45.57 o 
   1   4   1      469.57      517.95     36.16 o 
   2   4   1      912.38      994.19     30.84 o 
   3   4   1     4556.22     4706.97     44.93 o 
   4   4   1      226.67      275.90     45.69 o 
   5   4   1     7508.85     7641.71     90.67 o 
   6   4   1     2008.36     1990.25     44.34 o 
   7   4   1     4075.51     4059.98    160.74 o 
   8   4   1     3155.95     3075.80     60.60 o 
   9   4   1      309.21      309.89     43.53 o 
  10   4   1      324.18      276.99     46.49 o 
  11   4   1     6403.76     6279.99    109.60 o 
  12   4   1      643.35      611.60     43.18 o 
  13   4   1     1887.13     1938.12     82.73 o 
  14   4   1     2868.70     2788.46     85.85 o 
  15   4   1      211.34      214.68     41.15 o 
  16   4   1      914.96      954.51     49.91 o 
  17   4   1     1730.54     1814.44     56.89 o 
   1   5   1      245.98      222.32     36.83 o 
   2   5   1       12.72       83.04     35.40 o 
   3   5   1     1919.18     2103.41     50.94 o 
   4   5   1     1440.35     1485.48     50.94 o 
   5   5   1      901.86      957.78     44.48 o 
   6   5   1       14.77       -0.52     44.03 o 
   7   5   1      265.78      268.90     38.33 o 
   8   5   1      987.48     1001.64     45.01 o 
   9   5   1       82.67       60.61     45.22 o 
  10   5   1      157.66      186.63     43.14 o 
  11   5   1      137.41      141.93     42.52 o 
  12   5   1      102.67       85.15     43.28 o 
  13   5   1     2590.75     2551.67     66.19 o 
  14   5   1      807.46      807.59     45.44 o 
  15   5   1       98.58      138.93     44.40 o 
  16   5   1      526.61      527.84     48.21 o 
   0   6   1     1062.65      996.51     82.04 o 
   1   6   1       40.19       32.57     80.83 o 
   2   6   1        0.38       19.94     59.78 o 
   3   6   1       72.57       85.61     63.96 o 
   4   6   1       10.67       21.72     64.83 o 
   5   6   1        1.33        7.64     53.63 o 
   6   6   1       17.50       25.84     46.82 o 
   7   6   1      387.59      404.38     48.27 o 
   8   6   1      890.04      820.57     51.63 o 
   9   6   1      597.51      556.21     49.05 o 
  10   6   1       64.05       94.44     45.35 o 
  11   6   1     2063.42     2074.13     50.40 o 
  12   6   1        4.88       38.85     45.51 o 
  13   6   1      336.89      336.13     48.38 o 
  14   6   1      132.12      164.34     45.94 o 
   2   7   1     2243.08     2278.94    104.96 o 
   3   7   1       76.81       62.13     71.66 o 
   4   7   1     2501.84     2414.40     75.06 o 
   5   7   1     1559.72     1666.77     45.47 o 
   6   7   1      848.42      776.46     43.97 o 
   7   7   1     1872.04     1881.85     46.65 o 
   8   7   1      252.47      300.10     46.14 o 
   9   7   1      511.26      471.55     49.05 o 
  10   7   1      389.26      434.73     48.83 o 
  11   7   1       26.69       65.16     50.11 o 
  12   7   1        1.84       46.67     50.06 o 
   0   8   1      213.96      152.61     69.10 o 
   1   8   1      230.92      154.87     63.15 o 
   2   8   1       38.03       85.37     73.85 o 
   3   8   1       27.18       18.05     58.48 o 
   4   8   1       97.89      113.55     47.34 o 
   5   8   1        2.78       44.16     45.01 o 
   6   8   1       54.16       77.88     44.96 o 
   7   8   1      163.27      221.56     47.36 o 
   8   8   1      760.50      820.82     47.93 o 
   9   8   1      175.79      139.73     46.97 o 
   1   9   1       51.05      133.91    109.79 o 
   1   0   2     8581.37     8910.76   5123.70 o 
   2   0   2     3010.75     2731.22    279.89 o 
   3   0   2   132432.55   120642.90    501.87 o 
   4   0   2      344.56      370.37     65.26 o 
   5   0   2    14961.85    13671.25    152.01 o 
   6   0   2      115.35      284.72     84.45 o 
   7   0   2        3.39       44.64     84.45 o 
   8   0   2       14.48       16.78     54.49 o 
   9   0   2     6338.40     6171.98    103.15 o 
  10   0   2      610.15      615.28     83.24 o 
  11   0   2      419.53      413.03     60.10 o 
  12   0   2       38.04       58.86     58.06 o 
  13   0   2      867.65      912.44     65.26 o 
  14   0   2       15.81       38.78     68.35 o 
  15   0   2      306.13      335.01     71.90 o 
  16   0   2      938.77      863.70     72.50 o 
  17   0   2      276.07      294.83     75.06 o 
  18   0   2       10.32       51.45     81.68 o 
  19   0   2     1423.48     1585.36    155.63 o 
   1   1   2        9.25       53.15     28.91 o 
   2   1   2     3310.11     3335.51     36.43 o 
   3   1   2     2576.20     2653.68     38.27 o 
   4   1   2      344.08      423.26     37.40 o 
   5   1   2    12367.31    12375.63    202.02 o 
   6   1   2      338.84      361.67     43.66 o 
   7   1   2     2700.33     2502.00     48.88 o 
   8   1   2     1049.71     1007.66     49.28 o 
   9   1   2    12129.69    11847.08    338.37 o 
  10   1   2      146.24      126.75     61.26 o 
  11   1   2      249.49      242.34     56.85 o 
  12   1   2      223.65      248.34     62.28 o 
  13   1   2     2250.90     2204.07     54.51 o 
  14   1   2      163.65      174.31     46.47 o 
  15   1   2     3339.59     3415.22     83.41 o 
  16   1   2       51.97       43.09     51.12 o 
  17   1   2      158.01      222.22     53.38 o 
  18   1   2       63.28       83.37     57.36 o 
  19   1   2     1018.30      980.61     60.79 o 
   0   2   2     3935.42     4401.50     51.28 o 
   1   2   2    39820.43    40161.91    165.97 o 
   2   2   2     2240.62     2201.94     31.58 o 
   3   2   2     1391.83     1367.67     29.79 o 
   4   2   2     3763.44     3813.32     39.46 o 
   5   2   2     2613.57     2634.48     34.62 o 
   6   2   2     3902.89     3965.37     72.36 o 
   7   2   2      990.25     1093.06     33.42 o 
   8   2   2      147.88      197.57     41.96 o 
   9   2   2      822.46      841.25     47.57 o 
  10   2   2       76.85       85.36     56.61 o 
  11   2   2     6207.67     6277.22    179.15 o 
  12   2   2       71.47       71.09     63.52 o 
  13   2   2     1829.60     1795.83     71.78 o 
  14   2   2      467.31      420.42     64.92 o 
  15   2   2     1425.73     1284.13     58.54 o 
  16   2   2      312.12      289.76     53.69 o 
  17   2   2     2010.00     1974.12     57.27 o 
  18   2   2      252.31      294.30     58.37 o 
  19   2   2      529.49      656.03     59.51 o 
   1   3   2      100.34       74.76     29.17 o 
   2   3   2     1202.87     1294.18     28.90 o 
   3   3   2     3389.57     3556.38     34.25 o 
   4   3   2     3630.22     3870.45     38.34 o 
   5   3   2     8548.18     8776.30     92.51 o 
   6   3   2      673.25      714.22     52.89 o 
   7   3   2     8606.49     8608.62    240.39 o 
   8   3   2      500.33      458.13     49.78 o 
   9   3   2     1374.54     1246.60     43.45 o 
  10   3   2     1705.85     1625.39     44.55 o 
  11   3   2      443.85      419.88     39.67 o 
  12   3   2     1046.64      994.01     46.90 o 
  13   3   2     5263.82     5149.75    186.35 o 
  14   3   2        1.11       49.33     44.30 o 
  15   3   2     5657.85     5698.27    154.40 o 
  16   3   2      234.02      244.43     49.27 o 
  17   3   2      203.66      204.16     50.70 o 
  18   3   2       71.01      116.91     54.54 o 
   0   4   2     1048.81     1086.06     40.55 o 
   1   4   2    19687.37    20916.47     82.37 o 
   2   4   2       44.57      281.63     55.90 o 
   3   4   2    10379.96    10551.96     56.59 o 
   4   4   2     2127.96     2281.64     52.24 o 
   5   4   2     1117.38     1133.38     41.13 o 
   6   4   2      614.44      613.70     41.17 o 
   7   4   2      577.15      552.35     55.45 o 
   8   4   2     1074.29     1064.68     41.44 o 
   9   4   2      690.56      692.94     45.30 o 
  10   4   2      862.01      799.68     47.13 o 
  11   4   2      235.84      224.63     45.06 o 
  12   4   2       77.69       73.64     42.38 o 
  13   4   2       36.50       51.58     44.17 o 
  14   4   2      527.86      522.52     41.72 o 
  15   4   2      414.70      347.30     48.01 o 
  16   4   2       15.32       11.77     47.48 o 
  17   4   2      416.20      434.61     57.89 o 
   1   5   2    18561.20    18737.91     64.29 o 
   2   5   2      202.35      438.95     98.16 o 
   3   5   2       21.53       68.24     46.21 o 
   4   5   2      145.25      395.08     63.13 o 
   5   5   2     7962.95     8266.62     79.85 o 
   6   5   2     1857.37     1728.11     75.23 o 
   7   5   2     3059.02     3039.40     48.39 o 
   8   5   2      199.63      203.06     41.19 o 
   9   5   2      191.31      167.37     41.56 o 
  10   5   2     1080.67     1029.34     42.44 o 
  11   5   2      292.49      292.19     45.34 o 
  12   5   2     1133.88     1124.26     45.85 o 
  13   5   2       69.18       96.69     46.60 o 
  14   5   2        0.19        9.65     49.12 o 
  15   5   2        3.55       62.89     46.30 o 
  16   5   2      478.59      493.18     49.37 o 
   0   6   2      450.32      557.37     83.24 o 
   1   6   2     2928.70     2782.03     98.93 o 
   2   6   2        5.56       65.15     91.69 o 
   3   6   2      306.91      338.32     61.49 o 
   4   6   2      112.09      187.00     94.10 o 
   5   6   2     3456.07     3435.77     79.87 o 
   6   6   2       81.62      107.88     42.61 o 
   7   6   2     6572.57     6442.74    112.92 o 
   8   6   2       89.41       60.22     44.17 o 
   9   6   2     1582.25     1491.28     44.48 o 
  10   6   2        5.59       28.12     47.45 o 
  11   6   2     6332.35     6206.69    137.90 o 
  12   6   2        1.82       -2.00     48.74 o 
  13   6   2     1731.78     1829.25     54.32 o 
  14   6   2       54.57       61.76     57.79 o 
   1   7   2      109.30      118.23     98.93 o 
   2   7   2        0.22      119.68     66.99 o 
   3   7   2       86.30       92.60     67.49 o 
   4   7   2        5.92       43.16     51.12 o 
   5   7   2     1033.31     1031.25     51.72 o 
   6   7   2       54.54       50.04     45.98 o 
   7   7   2       13.25        4.69     45.88 o 
   8   7   2       51.34       42.70     46.97 o 
   9   7   2      354.50      374.12     46.80 o 
  10   7   2       13.71       60.76     50.60 o 
  11   7   2      105.28      125.98     50.62 o 
  12   7   2        2.03       15.24     52.05 o 
   0   8   2       53.78      167.69    110.99 o 
   1   8   2     1960.08     1718.15     65.70 o 
   2   8   2       26.88       10.62     55.34 o 
   3   8   2     1448.52     1374.90     75.92 o 
   4   8   2       12.65       47.10     55.95 o 
   5   8   2      829.45      866.80     48.48 o 
   6   8   2        0.44       -8.23     61.37 o 
   7   8   2      195.60      213.90     50.65 o 
   8   8   2       40.63       17.46     46.07 o 
   9   8   2     1190.56     1102.57     72.76 o 
   1   1   3      469.63      500.98     30.38 o 
   2   1   3      918.58      915.50     34.76 o 
   3   1   3     7840.23     8128.34     77.69 o 
   4   1   3     7933.44     7993.80    185.12 o 
   5   1   3     6703.09     6089.39    124.39 o 
   6   1   3       42.71      133.35     42.96 o 
   7   1   3     4429.12     4559.29    106.28 o 
   8   1   3     2174.15     2202.68     46.57 o 
   9   1   3     3538.76     3421.61    106.31 o 
  10   1   3    11280.31    10913.70    323.40 o 
  11   1   3     2318.86     2283.65     73.59 o 
  12   1   3     8129.97     7930.50    297.38 o 
  13   1   3       24.26       72.93     64.84 o 
  14   1   3      284.43      225.94     54.99 o 
  15   1   3     5911.96     5852.73    154.49 o 
  16   1   3     2337.93     2314.75     65.65 o 
  17   1   3       34.48       76.05     52.75 o 
  18   1   3     2075.17     2090.45     79.06 o 
  19   1   3      337.38      347.74     62.12 o 
   0   2   3    26271.29    26953.56    110.96 o 
   1   2   3    10874.13    10831.14     43.76 o 
   2   2   3     1983.91     1957.98     31.14 o 
   3   2   3    19704.03    19521.19    121.80 o 
   4   2   3      749.21      782.71     32.68 o 
   5   2   3     3641.67     3919.55     60.86 o 
   6   2   3     2633.96     2553.36     35.39 o 
   7   2   3        0.21        5.99     35.22 o 
   8   2   3     8333.38     8485.89    152.72 o 
   9   2   3     2352.37     2204.99     63.44 o 
  10   2   3      471.81      486.19     78.42 o 
  11   2   3        0.64       30.16     77.21 o 
  12   2   3      427.89      435.80     52.94 o 
  13   2   3     1527.67     1488.74     61.71 o 
  14   2   3      198.67      234.56     66.66 o 
  15   2   3       55.40       56.38     57.85 o 
  16   2   3      982.55      952.60     62.49 o 
  17   2   3      361.46      414.99     55.95 o 
  18   2   3      194.63      174.89     57.31 o 
  19   2   3        3.64        7.21     61.51 o 
   1   3   3      227.84      374.44     29.44 o 
   2   3   3      328.51      326.23     26.74 o 
   3   3   3        4.80       31.02     30.44 o 
   4   3   3     4956.47     5183.81     40.16 o 
   5   3   3      296.38      309.04     42.02 o 
   6   3   3      128.61      170.40     45.56 o 
   7   3   3     3590.71     3607.32    130.54 o 
   8   3   3      497.60      509.29     33.29 o 
   9   3   3      292.38      278.45     44.50 o 
  10   3   3       24.61       63.44     43.78 o 
  11   3   3      632.09      639.82     43.65 o 
  12   3   3       31.52       36.91     53.74 o 
  13   3   3      152.78      150.78     57.31 o 
  14   3   3      757.21      738.75     45.43 o 
  15   3   3       21.12       88.95     43.38 o 
  16   3   3        0.11       16.13     50.41 o 
  17   3   3       95.20       82.88     51.28 o 
  18   3   3       67.58       97.85     54.31 o 
   0   4   3    11209.98    11112.99     70.71 o 
   1   4   3      526.83      603.25     29.11 o 
   2   4   3     6549.23     6617.50     37.11 o 
   3   4   3     1112.37     1173.28     32.19 o 
   4   4   3      355.80      356.05     31.14 o 
   5   4   3        5.80       43.87     42.89 o 
   6   4   3     1560.34     1584.82     43.42 o 
   7   4   3      121.14      116.49     48.56 o 
   8   4   3     5429.92     5273.07    157.90 o 
   9   4   3      722.67      696.25     38.03 o 
  10   4   3     2520.43     2396.32     47.63 o 
  11   4   3     1935.45     1890.97     67.01 o 
  12   4   3       80.61      118.76     46.22 o 
  13   4   3      543.55      571.08     45.28 o 
  14   4   3     2100.27     1977.25     55.30 o 
  15   4   3        7.22       22.52     47.90 o 
  16   4   3     1533.35     1615.91     52.75 o 
  17   4   3      710.34      761.16     50.63 o 
   1   5   3      663.45      728.25     49.75 o 
   2   5   3     3783.37     3844.91     69.52 o 
   3   5   3       76.04      401.26     60.86 o 
   4   5   3    11756.53    11701.10     65.17 o 
   5   5   3     3015.65     3191.06     72.25 o 
   6   5   3     1052.37     1032.19     36.34 o 
   7   5   3       21.40       35.88     32.15 o 
   8   5   3     1370.67     1336.48     42.14 o 
   9   5   3      203.74      224.80     40.52 o 
  10   5   3      359.84      406.03     42.61 o 
  11   5   3        3.75       13.87     42.99 o 
  12   5   3      934.93      862.06     45.79 o 
  13   5   3      729.27      730.62     47.27 o 
  14   5   3      416.83      423.00     46.66 o 
  15   5   3        1.07        4.22     46.93 o 
  16   5   3      372.88      355.48     54.01 o 
   4   6   3      577.30      535.65    103.75 o 
   5   6   3      180.13      220.35     47.07 o 
   6   6   3       92.52       79.50     41.80 o 
   7   6   3      403.36      414.56     42.69 o 
   8   6   3      604.08      595.98     42.97 o 
   9   6   3       21.58       30.06     48.92 o 
  10   6   3       25.31       23.81     45.10 o 
  11   6   3       50.57       89.13     46.71 o 
  12   6   3      390.71      381.33     49.20 o 
  13   6   3        7.40        4.71     48.80 o 
  14   6   3      284.03      309.45     62.23 o 
   1   7   3     1754.13     1904.95    104.96 o 
   2   7   3     5140.81     5255.91    211.73 o 
   3   7   3      312.47      384.95     72.93 o 
   4   7   3     4384.95     4400.06     75.02 o 
   5   7   3      589.45      665.04     42.16 o 
   6   7   3      574.51      586.39     40.42 o 
   7   7   3      148.84      144.36     45.65 o 
   8   7   3     1493.40     1419.17     46.85 o 
   9   7   3        1.56       20.03     49.52 o 
  10   7   3     1948.54     2001.15     68.13 o 
  11   7   3       24.70       49.21     49.82 o 
  12   7   3      399.49      380.52     51.37 o 
   0   8   3       58.57       82.04    110.99 o 
   1   8   3        1.72       44.59     53.59 o 
   2   8   3       20.76       49.46     61.69 o 
   3   8   3      184.45      202.70     55.49 o 
   4   8   3        7.46       37.36     49.09 o 
   5   8   3      115.43      145.77     62.59 o 
   6   8   3        5.73       49.69     54.16 o 
   7   8   3     1412.75     1394.43     63.60 o 
   8   8   3      921.24      911.74     52.73 o 
   1   0   4      510.36      678.01    107.37 o 
   2   0   4      348.76     1356.10    215.95 o 
   3   0   4     5409.81     5197.85    158.65 o 
   4   0   4    14232.52    14145.90    380.03 o 
   5   0   4     3245.48     3219.28     99.53 o 
   6   0   4       73.65       27.75     66.54 o 
   7   0   4    22456.85    22183.82    171.31 o 
   8   0   4    32355.40    33009.10    189.41 o 
   9   0   4      190.52      164.07     90.48 o 
  10   0   4       62.58       33.78     74.80 o 
  11   0   4     4118.78     4220.09     96.51 o 
  12   0   4      773.27      758.84     90.48 o 
  13   0   4     2964.99     3011.25     97.72 o 
  14   0   4       10.24       36.19     84.45 o 
  15   0   4     1461.41     1451.33     91.69 o 
  16   0   4     2631.84     2639.67    107.37 o 
  17   0   4     1749.02     2021.97    109.79 o 
  18   0   4     1184.80     1199.95     79.40 o 
  19   0   4      567.35      625.76     94.10 o 
   1   1   4     7725.10     7879.12     50.16 o 
   2   1   4     1387.12     1389.87     41.94 o 
   3   1   4     2497.93     2568.75     44.70 o 
   4   1   4     1569.58     1515.65     46.83 o 
   5   1   4     5771.20     5850.50    128.83 o 
   6   1   4     1339.54     1226.39     45.03 o 
   7   1   4      438.83      447.15     45.89 o 
   8   1   4      204.61      394.42    123.61 o 
   9   1   4     1769.81     1788.98     78.73 o 
  10   1   4     7305.93     7127.05    196.25 o 
  11   1   4     2117.99     2023.18     82.04 o 
  12   1   4     3935.57     3893.15     88.07 o 
  13   1   4       22.62       42.23     91.69 o 
  14   1   4      110.53       90.87     53.76 o 
  15   1   4        0.54       18.13     59.25 o 
  16   1   4     1389.45     1388.97     61.62 o 
  17   1   4      127.24      142.82     53.46 o 
  18   1   4     1626.61     1658.59     63.73 o 
  19   1   4       13.67       80.26     60.08 o 
   0   2   4     9301.26    10061.26     60.94 o 
   1   2   4      358.71      328.13     28.45 o 
   2   2   4     8634.71     8535.34     46.51 o 
   3   2   4     1306.33     1360.01     30.56 o 
   4   2   4     3401.14     3515.00     38.13 o 
   5   2   4      794.77      743.86     34.37 o 
   6   2   4      525.08      663.90     33.16 o 
   7   2   4      256.19      265.89     38.86 o 
   8   2   4    16757.08    17098.02    299.00 o 
   9   2   4      521.94      543.20     44.83 o 
  10   2   4     6513.76     6388.04    100.13 o 
  11   2   4      234.00      181.81     62.82 o 
  12   2   4       10.04       34.72     68.86 o 
  13   2   4     1248.14     1288.34     56.38 o 
  14   2   4     2754.02     2809.96     96.51 o 
  15   2   4      161.54      140.29     77.60 o 
  16   2   4     1181.12     1136.82     76.42 o 
  17   2   4       19.83       12.12     54.71 o 
  18   2   4        6.04       42.59     55.38 o 
  19   2   4       57.85      100.02     59.60 o 
   1   3   4     6768.80     7286.78     39.46 o 
   2   3   4     4037.55     4040.57     35.28 o 
   3   3   4      287.54      321.50     29.29 o 
   4   3   4    35260.66    36530.05    204.03 o 
   5   3   4     7067.85     6978.68     99.97 o 
   6   3   4     1007.33     1012.22     41.64 o 
   7   3   4     5577.94     5449.53     73.68 o 
   8   3   4     2824.03     2788.40     45.53 o 
   9   3   4      430.32      416.17     42.14 o 
  10   3   4     1900.24     1871.77     56.42 o 
  11   3   4       40.03       19.59     49.90 o 
  12   3   4     5726.18     5556.54     61.39 o 
  13   3   4      783.00      735.21     54.80 o 
  14   3   4      155.56      154.40     47.82 o 
  15   3   4      725.13      718.81     50.17 o 
  16   3   4     1411.83     1318.34     52.15 o 
  17   3   4       97.00      118.38     54.49 o 
  18   3   4      613.02      593.32     56.67 o 
   0   4   4     3840.54     3898.10     51.60 o 
   1   4   4      223.14      233.89     31.31 o 
   2   4   4     2665.38     2724.52     36.42 o 
   3   4   4      148.07      207.91     37.58 o 
   4   4   4      580.51      627.54     36.67 o 
   5   4   4     2071.63     2039.79     42.97 o 
   6   4   4     3574.51     3794.37     48.26 o 
   7   4   4      979.44      964.36     47.69 o 
   8   4   4     2282.24     2166.76     49.63 o 
   9   4   4      468.05      479.81     40.91 o 
  10   4   4      378.42      372.22     41.70 o 
  11   4   4      699.43      698.74     47.27 o 
  12   4   4       28.10       98.39     47.69 o 
  13   4   4      144.62      105.96     43.50 o 
  14   4   4      443.34      471.64     64.31 o 
  15   4   4      151.43      135.04     57.86 o 
  16   4   4      225.39      248.25     57.22 o 
  17   4   4      114.43      133.50     50.23 o 
   1   5   4      242.81      463.70     86.89 o 
   2   5   4    16004.73    15789.23    119.59 o 
   3   5   4      900.23     1297.58     81.48 o 
   4   5   4    13248.72    13468.31    151.50 o 
   5   5   4      126.21      230.22     47.89 o 
   6   5   4      233.73      265.32     51.25 o 
   7   5   4     1451.45     1377.95     39.22 o 
   8   5   4     3884.04     3713.57     49.84 o 
   9   5   4     2406.71     2495.96     71.18 o 
  10   5   4      365.03      387.04     42.98 o 
  11   5   4       33.15       34.04     43.95 o 
  12   5   4       31.76       44.74     47.68 o 
  13   5   4      967.75      932.58     47.78 o 
  14   5   4       19.34       32.78     50.30 o 
  15   5   4     1058.77      989.68     51.56 o 
  16   5   4      108.04       91.80     55.84 o 
   2   6   4      126.14      260.59     94.10 o 
   3   6   4     4343.60     4641.13    113.40 o 
   4   6   4     1375.49     1409.11    107.37 o 
   5   6   4      247.89      276.05     70.07 o 
   6   6   4        4.85      -37.47     45.12 o 
   7   6   4      909.75      894.94     46.99 o 
   8   6   4     3153.27     3107.51     99.71 o 
   9   6   4      416.27      419.45     47.51 o 
  10   6   4     2619.11     2565.61     89.59 o 
  11   6   4       51.73       86.22     47.23 o 
  12   6   4      542.33      547.34     50.39 o 
  13   6   4        6.26       47.31     51.90 o 
  14   6   4     1947.69     1968.30     55.89 o 
   4   7   4       12.48       29.83     72.50 o 
   5   7   4      214.93      252.58     47.32 o 
   6   7   4      154.44      182.93     46.78 o 
   7   7   4        7.16       32.11     46.50 o 
   8   7   4      253.94      234.57     48.76 o 
   9   7   4      239.52      212.44     47.16 o 
  10   7   4        0.04       31.40     52.21 o 
  11   7   4       15.72       44.83     52.66 o 
  12   7   4      113.95      117.86     52.83 o 
   1   8   4      129.70      114.21     61.48 o 
   2   8   4       26.94       -5.95     64.07 o 
   3   8   4      440.23      431.40     55.90 o 
   4   8   4       28.24       33.81     48.20 o 
   5   8   4      182.87      199.93     53.95 o 
   6   8   4      356.75      318.08     60.02 o 
   7   8   4        1.78       66.83     68.25 o 
   8   8   4      490.27      484.04     60.38 o 
   1   1   5    14289.30    14542.15     59.65 o 
   2   1   5        1.01       16.31     38.48 o 
   3   1   5     4997.33     5355.70     62.79 o 
   4   1   5     2725.59     3080.30     55.27 o 
   5   1   5     6957.86     6656.42    109.69 o 
   6   1   5     2264.25     2493.51     53.58 o 
   7   1   5    27684.91    27983.67    795.07 o 
   8   1   5     1100.95     1010.92     53.44 o 
   9   1   5     5882.03     5516.04    128.87 o 
  10   1   5       17.79       24.45     49.46 o 
  11   1   5      186.34      201.14     48.56 o 
  12   1   5      195.13      197.85     89.28 o 
  13   1   5     5422.27     5356.54    103.75 o 
  14   1   5        2.10      -76.01     86.86 o 
  15   1   5     6081.94     6398.04     78.91 o 
  16   1   5      336.15      374.18     73.79 o 
  17   1   5      883.73      950.25     73.98 o 
  18   1   5       27.48       45.38     75.92 o 
  19   1   5      244.99      265.30     63.76 o 
   0   2   5     4359.33     4163.62     50.04 o 
   1   2   5    10703.57    11259.95     44.80 o 
   2   2   5       71.55       65.26     29.70 o 
   3   2   5    15176.97    15495.79     71.34 o 
   4   2   5       43.84       22.28     36.85 o 
   5   2   5     5630.12     5663.52     64.37 o 
   6   2   5        3.57       18.97     37.94 o 
   7   2   5     2361.42     2416.93     41.47 o 
   8   2   5        3.66       24.95     40.55 o 
   9   2   5     1395.65     1272.92     42.19 o 
  10   2   5     1350.71     1239.45     67.15 o 
  11   2   5     2189.34     2157.09     84.45 o 
  12   2   5      153.36      188.20     91.69 o 
  13   2   5      431.23      457.50     67.82 o 
  14   2   5     1134.73     1188.12     67.85 o 
  15   2   5      176.33      193.92     72.64 o 
  16   2   5      257.25      287.13    104.96 o 
  17   2   5      443.06      433.24     84.82 o 
  18   2   5      133.06      153.88     57.85 o 
  19   2   5     1215.48     1261.93     81.32 o 
   1   3   5     6873.26     7158.10     40.85 o 
   2   3   5      750.36      688.18     29.94 o 
   3   3   5     3271.01     3349.84     37.08 o 
   4   3   5     1440.14     1496.88     34.08 o 
   5   3   5      574.59      575.33     43.47 o 
   6   3   5     6571.36     6819.30     65.27 o 
   7   3   5     2749.30     2851.55     89.75 o 
   8   3   5     1775.35     1643.07     56.72 o 
   9   3   5      523.48      551.98     42.47 o 
  10   3   5      188.19      165.29     54.61 o 
  11   3   5     1190.01     1136.45     55.39 o 
  12   3   5     1319.89     1314.53     56.94 o 
  13   3   5        0.78       12.75     53.90 o 
  14   3   5      480.83      519.64     54.43 o 
  15   3   5      140.78      157.45     51.24 o 
  16   3   5      428.43      420.84     51.50 o 
  17   3   5      120.68      117.94     55.20 o 
  18   3   5      910.88      989.23     57.52 o 
   0   4   5     2375.25     2271.09     43.14 o 
   1   4   5     2350.76     2207.56     30.55 o 
   2   4   5     1332.98     1405.78     35.61 o 
   3   4   5    10389.27    10310.01     65.35 o 
   4   4   5      281.87      328.21     43.31 o 
   5   4   5     6514.98     6628.15     97.51 o 
   6   4   5      785.80      814.27     52.38 o 
   7   4   5      721.28      648.63     59.06 o 
   8   4   5      293.03      289.79     47.44 o 
   9   4   5     1277.31     1316.68     47.58 o 
  10   4   5     1009.75     1032.07     46.91 o 
  11   4   5     4357.10     4366.50     61.12 o 
  12   4   5       64.28       66.89     50.10 o 
  13   4   5     1973.72     1866.93     53.50 o 
  14   4   5      527.64      518.49     63.17 o 
  15   4   5        8.88       27.27     57.30 o 
  16   4   5      536.10      585.20     50.70 o 
  17   4   5      489.40      508.92     51.17 o 
   1   5   5      836.75      814.27     34.25 o 
   2   5   5        6.42       54.98     61.16 o 
   3   5   5      929.23     1008.99     67.62 o 
   4   5   5      237.51      324.89     43.95 o 
   5   5   5     3478.50     3546.25     57.57 o 
   6   5   5      113.28       97.20     64.84 o 
   7   5   5     1790.85     1747.16     56.15 o 
   8   5   5      985.56      928.04     49.91 o 
   9   5   5      235.26      272.65     55.71 o 
  10   5   5       27.77       51.51     43.22 o 
  11   5   5        0.13       27.32     52.74 o 
  12   5   5      272.99      265.81     46.76 o 
  13   5   5     1442.98     1416.73     48.63 o 
  14   5   5       20.17        6.81     54.46 o 
  15   5   5      916.98      969.85     58.49 o 
  16   5   5        3.86       35.00     55.31 o 
   3   6   5      221.44      243.94     65.80 o 
   4   6   5      446.65      445.26     71.04 o 
   5   6   5        2.60       27.75     85.66 o 
   6   6   5      553.01      548.30     54.28 o 
   7   6   5        0.12       17.69     49.01 o 
   8   6   5       35.05       84.40     48.80 o 
   9   6   5      858.61      830.75     48.20 o 
  10   6   5      131.93      172.06     53.67 o 
  11   6   5      555.39      527.31     49.51 o 
  12   6   5       18.52       13.50     49.70 o 
  13   6   5       39.56       43.99     51.28 o 
  14   6   5       21.23       68.14     54.59 o 
   4   7   5      602.28      515.64     91.09 o 
   5   7   5     1176.01     1098.12     71.28 o 
   6   7   5       67.98       62.28     48.73 o 
   7   7   5     2252.11     2197.14     54.72 o 
   8   7   5      551.98      560.72     52.44 o 
   9   7   5      858.79      893.50     51.28 o 
  10   7   5        0.69       -8.71     53.08 o 
  11   7   5       83.37      132.49     53.25 o 
   2   8   5        9.76       31.37     98.93 o 
   3   8   5       10.57       30.85     75.56 o 
   4   8   5      303.29      314.10     55.74 o 
   5   8   5       26.54       49.06     66.86 o 
   6   8   5      613.63      558.38     63.89 o 
   7   8   5      264.05      249.59     61.35 o 
   8   8   5       47.65      111.87     62.72 o 
   0   0   6     7916.18     8021.55    125.47 o 
   1   0   6    29324.88    29087.00    224.40 o 
   2   0   6     5174.24     5494.37    100.62 o 
   3   0   6       45.01      147.20     83.15 o 
   4   0   6    10479.75    11379.92    485.59 o 
   5   0   6     1400.41     1670.23     88.27 o 
   6   0   6      720.15      723.26     81.47 o 
   7   0   6     5767.86     6284.30    247.92 o 
   8   0   6    25320.86    23974.16    189.41 o 
   9   0   6     4705.76     4074.11    121.85 o 
  10   0   6    12586.71    11841.10    147.18 o 
  11   0   6      698.94      670.34     68.33 o 
  12   0   6     2077.39     2088.33     85.66 o 
  13   0   6      681.59      627.34     85.66 o 
  14   0   6     4458.84     4866.73     95.31 o 
  15   0   6      428.06      482.57    101.34 o 
  16   0   6     3597.55     3589.13    110.99 o 
  17   0   6       59.81      193.03     97.72 o 
  18   0   6      114.55      155.63    103.75 o 
  19   0   6     1530.68     1680.56    123.06 o 
   1   1   6     8418.49     8510.31     55.69 o 
   2   1   6    14868.09    14795.18     88.60 o 
   3   1   6     3386.62     3566.92     47.45 o 
   4   1   6     1419.84     1392.47     53.23 o 
   5   1   6       34.74       72.65     47.66 o 
   6   1   6     2689.05     2842.14     63.91 o 
   7   1   6     2077.74     2115.67     53.29 o 
   8   1   6     5352.36     5402.34    102.55 o 
   9   1   6     1737.76     1697.22     49.63 o 
  10   1   6      485.93      485.23     50.92 o 
  11   1   6      367.07      391.21     52.37 o 
  12   1   6      348.19      382.44     82.04 o 
  13   1   6     2618.08     2672.24     98.93 o 
  14   1   6       27.14       34.99     88.07 o 
  15   1   6     2269.77     2277.47     70.92 o 
  16   1   6      171.58      221.98     74.22 o 
  17   1   6      121.38      159.07     73.85 o 
  18   1   6       83.04       91.69     72.51 o 
  19   1   6      420.21      523.36     87.00 o 
   0   2   6    12775.90    13189.81     67.19 o 
   1   2   6     1435.70     1456.82     31.68 o 
   2   2   6     5752.88     5789.21     41.05 o 
   3   2   6       31.18       21.28     36.35 o 
   4   2   6      355.15      344.40     40.62 o 
   5   2   6     7133.26     7454.58    152.71 o 
   6   2   6     6967.24     6870.32    101.19 o 
   7   2   6      196.76      125.32     37.59 o 
   8   2   6     1144.63     1038.98     39.53 o 
   9   2   6     1251.98     1275.71     43.71 o 
  10   2   6      628.10      539.81     72.96 o 
  11   2   6      404.46      387.48     67.56 o 
  12   2   6      253.30      280.68     68.46 o 
  13   2   6      165.01      194.24     85.66 o 
  14   2   6       64.68      100.05     70.79 o 
  15   2   6       53.26      109.79    102.55 o 
  16   2   6      541.37      504.29    108.58 o 
  17   2   6      162.58      256.97    112.20 o 
  18   2   6      172.18      273.35     83.17 o 
   1   3   6     7578.56     8199.93     42.88 o 
   2   3   6     5300.45     5310.44     39.14 o 
   3   3   6     8232.64     8415.82     48.84 o 
   4   3   6     9089.50     9086.56     54.37 o 
   5   3   6     4156.95     4281.96     68.33 o 
   6   3   6      117.22      153.92     43.46 o 
   7   3   6     5877.00     5959.59    106.31 o 
   8   3   6     1788.35     1754.68     51.56 o 
   9   3   6      951.30      952.34     49.87 o 
  10   3   6     1309.09     1275.76     56.32 o 
  11   3   6      438.13      434.03     56.17 o 
  12   3   6     1566.42     1458.84     58.68 o 
  13   3   6     1882.31     1832.80     74.84 o 
  14   3   6      235.45      218.49     60.53 o 
  15   3   6     1703.27     1689.75     65.22 o 
  16   3   6      232.76      273.25     58.17 o 
  17   3   6       13.30       52.60     61.69 o 
  18   3   6      532.64      505.13     65.72 o 
   0   4   6      387.04      419.91     41.44 o 
   1   4   6      128.15      151.31     32.70 o 
   2   4   6      606.92      669.13     36.05 o 
   3   4   6     7414.45     7566.27     49.85 o 
   4   4   6     2227.61     2234.47     44.58 o 
   5   4   6      993.68      924.18     42.28 o 
   6   4   6      290.66      323.12     43.61 o 
   7   4   6      822.65      836.85     49.96 o 
   8   4   6     1419.51     1389.22     61.00 o 
   9   4   6       15.09       66.40     53.17 o 
  10   4   6     1245.61     1150.49     51.56 o 
  11   4   6       98.61       98.49     60.13 o 
  12   4   6        6.75      -17.01     59.99 o 
  13   4   6       16.78       49.85     60.76 o 
  14   4   6     1202.54     1195.78     65.24 o 
  15   4   6       79.45      110.70     60.29 o 
  16   4   6       17.34       37.47     65.31 o 
  17   4   6       74.61       63.41     54.66 o 
   1   5   6     4976.48     5072.78     75.69 o 
   2   5   6       12.81       20.51    104.96 o 
   3   5   6        0.20       21.05     61.16 o 
   4   5   6      959.15      984.64     54.90 o 
   5   5   6     4298.51     4240.78    101.19 o 
   6   5   6     4401.91     4538.24    123.62 o 
   7   5   6     2045.23     1931.93     65.42 o 
   8   5   6      625.47      593.40     53.03 o 
   9   5   6       55.30       45.16     51.48 o 
  10   5   6     1695.53     1706.54     60.42 o 
  11   5   6      350.30      375.32     53.40 o 
  12   5   6     3000.73     3017.17     57.60 o 
  13   5   6       99.20       67.17     55.97 o 
  14   5   6      238.82      297.23     68.34 o 
  15   5   6       44.16       48.96     58.28 o 
   4   6   6     2159.75     2023.18    101.34 o 
   5   6   6      708.60      665.95     97.72 o 
   6   6   6     3070.37     3069.19     55.03 o 
   7   6   6     4584.32     4386.28     72.44 o 
   8   6   6      608.61      646.25     49.11 o 
   9   6   6      348.60      356.85     60.12 o 
  10   6   6      221.22      180.69     50.70 o 
  11   6   6     2584.30     2548.32     82.64 o 
  12   6   6      215.89      262.37     51.96 o 
  13   6   6     1158.06     1119.24     72.47 o 
   3   7   6        3.69       27.75    103.75 o 
   4   7   6      360.31      445.17    117.02 o 
   5   7   6      395.37      417.39     61.06 o 
   6   7   6      106.87       92.10     59.59 o 
   7   7   6       24.08       43.12     51.43 o 
   8   7   6      157.86      189.76     62.18 o 
   9   7   6       99.92      133.39     66.39 o 
  10   7   6       78.96       59.55     53.81 o 
  11   7   6       19.90       62.31     56.64 o 
   1   8   6       73.21       97.72    113.40 o 
   2   8   6      201.27      191.82    101.34 o 
   3   8   6      195.79      239.83     63.79 o 
   4   8   6       17.34       46.12     66.39 o 
   5   8   6       33.40       31.21     68.03 o 
   6   8   6      377.75      415.15     66.59 o 
   7   8   6      186.55      165.88     67.78 o 
   1   1   7       74.79      194.55     39.63 o 
   2   1   7      905.48      822.30     40.52 o 
   3   1   7       18.56       36.15     39.63 o 
   4   1   7     6999.67     6977.46     93.51 o 
   5   1   7      105.83       76.29     51.44 o 
   6   1   7      619.01      595.41     63.46 o 
   7   1   7      214.21      306.57     58.89 o 
   8   1   7     2772.60     2765.94    100.85 o 
   9   1   7      387.66      456.63     59.71 o 
  10   1   7     3789.00     3591.92    110.71 o 
  11   1   7      716.06      694.62     56.37 o 
  12   1   7     2118.55     2148.65     86.86 o 
  13   1   7      296.61      320.91     95.31 o 
  14   1   7      107.36      113.40     88.07 o 
  15   1   7       57.56      -11.46     64.83 o 
  16   1   7     1830.42     1753.91     72.99 o 
  17   1   7        0.14       52.40     74.35 o 
  18   1   7      776.70      886.73     75.07 o 
   0   2   7    37169.63    38806.00    324.45 o 
   1   2   7        0.10       62.44     33.70 o 
   2   2   7     7680.13     7980.60     55.97 o 
   3   2   7     1423.70     1766.12     42.29 o 
   4   2   7       14.52       32.17     46.74 o 
   5   2   7     2409.09     2519.15     54.21 o 
   6   2   7     1534.78     1428.58     51.11 o 
   7   2   7      599.93      548.90     48.05 o 
   8   2   7     7154.69     6840.77    153.50 o 
   9   2   7      140.96      105.44     57.01 o 
  10   2   7     1220.36     1213.91     53.38 o 
  11   2   7     1195.38     1237.48     79.09 o 
  12   2   7      381.83      324.13     71.25 o 
  13   2   7     1624.20     1572.96     76.73 o 
  14   2   7      701.62      772.52     64.53 o 
  15   2   7       53.31      102.30     84.23 o 
  16   2   7     1174.54     1189.01     88.67 o 
  17   2   7      668.83      753.10     92.54 o 
  18   2   7        2.47        9.34     73.96 o 
   1   3   7     2435.87     2398.60     35.93 o 
   2   3   7       20.99       38.56     32.54 o 
   3   3   7       64.65       71.25     32.59 o 
   4   3   7      275.00      326.76     50.47 o 
   5   3   7     1515.55     1458.29     54.50 o 
   6   3   7      211.08      253.85     44.59 o 
   7   3   7     1371.94     1431.14     48.13 o 
   8   3   7      153.40      221.73     66.35 o 
   9   3   7     1616.85     1608.89     61.14 o 
  10   3   7       17.19       49.61     60.63 o 
  11   3   7      197.73      175.38     62.35 o 
  12   3   7       66.06       61.42     58.66 o 
  13   3   7       18.35      -28.94     57.38 o 
  14   3   7       54.16       49.88     64.68 o 
  15   3   7     1740.79     1635.55     77.83 o 
  16   3   7      246.19      243.98     57.86 o 
  17   3   7        7.15       31.49     66.86 o 
   0   4   7     6297.07     5984.64     50.39 o 
   1   4   7     1128.17     1164.03     32.02 o 
   2   4   7     2195.84     2249.64     40.25 o 
   3   4   7     4674.06     4749.91     47.02 o 
   4   4   7      808.86      828.32     48.48 o 
   5   4   7      221.02      252.81     51.11 o 
   6   4   7     5462.40     5609.02    102.73 o 
   7   4   7     3411.43     3281.04     65.52 o 
   8   4   7     5745.65     5653.97    131.50 o 
   9   4   7     1657.71     1618.82     55.95 o 
  10   4   7      676.31      658.17     70.58 o 
  11   4   7       11.09       -2.09     65.42 o 
  12   4   7     1192.08     1249.52     68.85 o 
  13   4   7      564.98      591.28     70.56 o 
  14   4   7     1972.95     1950.94     67.91 o 
  15   4   7      107.76      102.37     65.59 o 
  16   4   7      869.12      872.19     72.28 o 
   1   5   7      433.94      468.66     51.33 o 
   2   5   7      386.89      453.05     63.96 o 
   3   5   7      122.70      195.49     61.16 o 
   4   5   7     3628.50     3681.64     64.94 o 
   5   5   7      687.52      734.80     55.37 o 
   6   5   7      163.64      178.46     41.83 o 
   7   5   7       22.80       95.81     62.70 o 
   8   5   7      642.62      599.47     64.56 o 
   9   5   7       30.91       64.85     62.70 o 
  10   5   7     1119.45     1095.17     55.31 o 
  11   5   7        5.21       35.57     55.31 o 
  12   5   7     2880.07     2830.04     80.19 o 
  13   5   7      376.35      381.25     70.81 o 
  14   5   7      263.98      301.07     76.27 o 
  15   5   7       64.42       80.90     61.86 o 
   3   6   7     1050.02      968.76    110.99 o 
   4   6   7       17.27       95.90     74.69 o 
   5   6   7      237.85      240.43     76.41 o 
   6   6   7       23.59       73.03     58.33 o 
   7   6   7      298.45      263.91     56.58 o 
   8   6   7      654.82      614.47     56.01 o 
   9   6   7      139.12      127.97     51.02 o 
  10   6   7        0.58       20.86     63.15 o 
  11   6   7        1.32      -66.35     69.95 o 
  12   6   7      364.75      417.28     54.94 o 
  13   6   7       34.48       23.70     56.41 o 
   3   7   7      276.16      307.64    107.37 o 
   4   7   7     3343.27     3333.23     76.06 o 
   5   7   7     1302.84     1284.77     59.69 o 
   6   7   7     1764.35     1709.41     64.75 o 
   7   7   7       44.56        0.22     61.56 o 
   8   7   7        0.59      -21.31     60.83 o 
   9   7   7     1351.09     1326.72     63.37 o 
  10   7   7      885.35      841.00    100.74 o 
   2   8   7      211.23      205.09    103.75 o 
   3   8   7     1066.43     1118.13     78.54 o 
   4   8   7        5.83       36.19     82.75 o 
   5   8   7      121.66      107.75     84.02 o 
   6   8   7      130.62      175.79     70.58 o 
   0   0   8     8952.20     8693.53    129.09 o 
   1   0   8      126.40      111.69     62.85 o 
   2   0   8     3413.90     3613.25    125.47 o 
   3   0   8     4836.07     5114.05    145.98 o 
   4   0   8     6242.24     6689.04    176.74 o 
   5   0   8    16731.60    18033.70    211.13 o 
   6   0   8     1678.06     1617.82    139.95 o 
   7   0   8    11864.77    12461.21    182.17 o 
   8   0   8     5591.99     5849.48    461.46 o 
   9   0   8     2888.63     2615.54    133.91 o 
  10   0   8       83.30      136.33    118.23 o 
  11   0   8    16863.26    15530.36    166.49 o 
  12   0   8      686.01      694.90     86.86 o 
  13   0   8     4109.25     4069.28    104.96 o 
  14   0   8        1.79       39.81     89.28 o 
  15   0   8      911.49      963.94     92.90 o 
  16   0   8      612.76      773.32     97.72 o 
  17   0   8     3676.04     4176.66    119.44 o 
  18   0   8      208.34      287.13    106.17 o 
   1   1   8     7029.98     6642.60     64.27 o 
   2   1   8      255.07      242.82     43.52 o 
   3   1   8     3131.07     3334.77     56.90 o 
   4   1   8      491.54      485.11     49.64 o 
   5   1   8     7950.23     8422.82    120.74 o 
   6   1   8      132.14       88.72     53.70 o 
   7   1   8     2015.41     2051.48     65.56 o 
   8   1   8       21.95       35.07     52.44 o 
   9   1   8      277.73      299.89     62.77 o 
  10   1   8     1267.27     1272.91     59.98 o 
  11   1   8      693.96      715.36     52.85 o 
  12   1   8     1107.66     1082.64     73.59 o 
  13   1   8       81.41      168.90     95.31 o 
  14   1   8      158.48      199.06     89.28 o 
  15   1   8        7.68       51.88     92.90 o 
  16   1   8      157.81      171.92     77.63 o 
  17   1   8      725.37      829.06     76.92 o 
  18   1   8      329.43      384.98     85.31 o 
   0   2   8      543.44      506.71     50.74 o 
   1   2   8      571.08      555.51     39.00 o 
   2   2   8    10200.57    10816.83    125.55 o 
   3   2   8    10996.45    11303.74     76.04 o 
   4   2   8        1.31       27.61     42.11 o 
   5   2   8     1818.50     1887.28     49.90 o 
   6   2   8      477.70      461.14     49.46 o 
   7   2   8     1770.36     1934.54     50.85 o 
   8   2   8     1745.61     1791.22     44.75 o 
   9   2   8     1169.29     1173.53     85.05 o 
  10   2   8      811.28      771.00     58.18 o 
  11   2   8      463.73      428.92     57.07 o 
  12   2   8       22.62       -0.99     74.09 o 
  13   2   8       14.88        1.12     78.01 o 
  14   2   8      294.65      371.96     64.64 o 
  15   2   8      527.25      468.64     86.81 o 
  16   2   8      170.78      173.67     90.39 o 
  17   2   8      197.32      285.90     94.85 o 
  18   2   8        0.39        7.60     70.14 o 
   1   3   8     2759.74     2737.53     37.40 o 
   2   3   8       15.18       32.66     33.39 o 
   3   3   8      473.33      449.87     42.85 o 
   4   3   8     5090.92     5296.10     76.83 o 
   5   3   8     2921.27     2901.04     72.99 o 
   6   3   8     1070.50     1030.62     51.08 o 
   7   3   8     3017.08     2930.09     52.88 o 
   8   3   8        0.17       43.92     48.56 o 
   9   3   8      517.43      519.58     50.86 o 
  10   3   8       63.51       56.10     64.83 o 
  11   3   8        2.10      -52.78     63.21 o 
  12   3   8     1927.37     1866.72     72.08 o 
  13   3   8     1190.33     1182.42     68.85 o 
  14   3   8      130.53      130.97     65.20 o 
  15   3   8     2041.35     2102.63     76.74 o 
  16   3   8      394.24      379.02     73.98 o 
  17   3   8      533.68      512.46     73.51 o 
   0   4   8     2997.35     2975.29     67.81 o 
   1   4   8       44.82       87.40     48.05 o 
   2   4   8       91.31      138.05     41.91 o 
   3   4   8        8.24       26.35     41.68 o 
   4   4   8        1.52       28.38     42.64 o 
   5   4   8     2615.23     2406.91     57.02 o 
   6   4   8      178.53      170.01     49.47 o 
   7   4   8     3164.39     3100.10     61.40 o 
   8   4   8      232.59      262.38     58.04 o 
   9   4   8       30.86       35.87     62.35 o 
  10   4   8      218.79      217.47     64.56 o 
  11   4   8     1297.38     1220.04     66.35 o 
  12   4   8       15.99       60.32     71.66 o 
  13   4   8      583.02      550.43     75.49 o 
  14   4   8       95.00       59.56     72.64 o 
  15   4   8       57.80       90.42     76.42 o 
  16   4   8       82.58      115.35     70.07 o 
   1   5   8       11.69       24.08     62.03 o 
   2   5   8      588.05      638.30     57.13 o 
   3   5   8     1969.70     1944.28     50.91 o 
   4   5   8      990.73      988.86     64.90 o 
   5   5   8     1739.85     1663.69     79.23 o 
   6   5   8       34.47       -8.45     95.31 o 
   7   5   8     1369.68     1315.33     54.98 o 
   8   5   8      241.43      217.35     54.77 o 
   9   5   8     6203.28     6169.39    189.03 o 
  10   5   8      160.17      152.60     55.24 o 
  11   5   8      761.92      769.68     71.41 o 
  12   5   8       78.46       73.03     76.35 o 
  13   5   8     1124.39     1155.16     73.36 o 
  14   5   8        8.92       31.41     77.63 o 
   3   6   8    11607.50    11507.67    196.04 o 
   4   6   8        2.59      190.62    101.94 o 
   5   6   8     1661.68     1605.71     73.79 o 
   6   6   8       15.44       28.29     56.18 o 
   7   6   8      803.14      783.67     53.43 o 
   8   6   8      440.06      469.75     58.97 o 
   9   6   8     2335.77     2349.68     53.17 o 
  10   6   8       60.00       70.94     59.25 o 
  11   6   8      185.62      186.64     61.27 o 
  12   6   8      165.76      156.96     84.02 o 
  13   6   8       13.18       33.37     67.77 o 
   3   7   8       87.97      149.60    108.58 o 
   4   7   8       37.68       58.58     62.68 o 
   5   7   8      442.02      452.05     59.96 o 
   6   7   8       68.21       86.74     59.10 o 
   7   7   8        1.73       -9.49     60.24 o 
   8   7   8       69.27       77.43     52.87 o 
   9   7   8      227.09      210.41     68.49 o 
  10   7   8        2.05       12.79     76.35 o 
   1   8   8      503.25      556.09     83.60 o 
   2   8   8       15.55        8.13     74.64 o 
   3   8   8     1251.41     1290.49     64.70 o 
   4   8   8       96.54       67.06     88.90 o 
   5   8   8      553.20      598.40     87.00 o 
   1   1   9    10415.85    10646.98     95.91 o 
   2   1   9     3978.12     3591.80     75.58 o 
   3   1   9     1970.65     2052.57     60.11 o 
   4   1   9     2561.52     2542.65    106.17 o 
   5   1   9     4169.41     4135.04     58.44 o 
   6   1   9      244.25      220.50     64.91 o 
   7   1   9     5838.07     6185.59    117.63 o 
   8   1   9      441.63      474.13     64.27 o 
   9   1   9     3717.98     3543.41    185.79 o 
  10   1   9     1562.88     1529.98     95.31 o 
  11   1   9      115.02      165.12     80.39 o 
  12   1   9      387.34      408.25     74.14 o 
  13   1   9     1140.11     1228.14     90.48 o 
  14   1   9      396.50      363.14     91.69 o 
  15   1   9     1353.49     1635.92    108.58 o 
  16   1   9      183.13      126.58     69.52 o 
  17   1   9      977.30     1060.48     78.99 o 
  18   1   9      215.31      191.82     81.20 o 
   0   2   9     1210.61     1234.50     76.70 o 
   1   2   9     4604.32     4712.26     54.10 o 
   2   2   9     3088.96     3128.20     52.16 o 
   3   2   9     8961.64     9160.06     83.17 o 
   4   2   9     2219.60     2157.94     54.92 o 
   5   2   9     6541.96     6406.02    115.48 o 
   6   2   9       23.56       30.37     47.87 o 
   7   2   9     3437.77     3439.69    131.62 o 
   8   2   9     2234.30     2280.17     80.19 o 
   9   2   9      717.42      632.93     47.42 o 
  10   2   9     3759.61     3683.73     89.88 o 
  11   2   9     3182.40     3113.38     87.47 o 
  12   2   9      190.54      220.08     64.56 o 
  13   2   9      820.17      776.76     60.81 o 
  14   2   9     1623.30     1525.05     67.04 o 
  15   2   9        4.44      -11.68     63.98 o 
  16   2   9      569.81      595.54     67.17 o 
  17   2   9     1281.51     1387.10     71.22 o 
   1   3   9      486.88      509.11     46.17 o 
   2   3   9     1661.59     1767.36     60.25 o 
   3   3   9      143.31      206.22     45.64 o 
   4   3   9      532.60      513.04     65.16 o 
   5   3   9      390.42      384.94     61.84 o 
   6   3   9      562.74      545.66     48.67 o 
   7   3   9       79.64       73.38     52.58 o 
   8   3   9     1279.45     1250.40     53.63 o 
   9   3   9     1029.49     1119.11     66.52 o 
  10   3   9      322.54      320.69     63.56 o 
  11   3   9      611.45      632.86     65.78 o 
  12   3   9     2876.43     2712.98     70.92 o 
  13   3   9      118.38      148.22     69.21 o 
  14   3   9        0.21       18.34     71.78 o 
  15   3   9      361.82      464.96     74.84 o 
  16   3   9      112.98      207.46     66.55 o 
   0   4   9     1897.46     1989.06     66.94 o 
   1   4   9     1345.83     1312.09     48.37 o 
   2   4   9      382.16      409.30     57.24 o 
   3   4   9     6004.53     6026.07     69.14 o 
   4   4   9     1692.83     1678.90     45.03 o 
   5   4   9     3533.74     3398.15     86.81 o 
   6   4   9     3975.32     3800.94     89.45 o 
   7   4   9        4.20       11.45     49.41 o 
   8   4   9      213.01      222.06     54.56 o 
   9   4   9     3650.15     3502.77    144.77 o 
  10   4   9      369.68      361.61     67.13 o 
  11   4   9     3931.17     3824.17    235.86 o 
  12   4   9      342.93      333.51     69.91 o 
  13   4   9      434.01      393.47     73.13 o 
  14   4   9      223.16      178.02     75.20 o 
  15   4   9      143.73      133.90     78.14 o 
   1   5   9      208.28      137.53    109.79 o 
   2   5   9       33.98       26.32     67.83 o 
   3   5   9       43.04       51.62     66.02 o 
   4   5   9      120.33      137.42     67.98 o 
   5   5   9     1093.18     1048.90     80.78 o 
   6   5   9       64.13       81.13     67.23 o 
   7   5   9      673.29      697.89     64.62 o 
   8   5   9      538.27      545.80     72.08 o 
   9   5   9       18.07       56.18     72.50 o 
  10   5   9      763.75      725.73     70.92 o 
  11   5   9       44.21       57.77     71.63 o 
  12   5   9       53.33      129.98     78.47 o 
  13   5   9      504.86      514.30     77.77 o 
  14   5   9      168.58      173.16     79.85 o 
   3   6   9      510.19      576.67    103.75 o 
   4   6   9       30.04       64.33     67.99 o 
   5   6   9      527.44      512.42     57.48 o 
   6   6   9      418.31      446.04     58.48 o 
   7   6   9      275.70      258.56     61.52 o 
   8   6   9       44.60       47.40     59.26 o 
   9   6   9      345.04      393.34     78.05 o 
  10   6   9       40.03       87.20     63.09 o 
  11   6   9      393.49      427.87     82.32 o 
  12   6   9        0.33      -22.82     85.73 o 
   3   7   9      384.40      443.95     75.94 o 
   4   7   9      296.67      268.72     62.62 o 
   5   7   9       84.77      115.42     64.78 o 
   6   7   9     1514.43     1598.67     64.49 o 
   7   7   9      620.93      596.39     64.36 o 
   8   7   9      452.52      461.10     84.02 o 
   9   7   9      386.42      427.47     67.20 o 
   1   8   9      428.65      414.27     76.76 o 
   2   8   9      454.88      463.11     67.57 o 
   3   8   9      718.44      678.29     67.03 o 
   4   8   9      143.89      119.17     81.42 o 
   0   0  10    26081.13    27176.02    174.93 o 
   1   0  10    10340.70    11036.54    133.91 o 
   2   0  10     6077.41     5802.74     81.68 o 
   3   0  10      722.64      647.85    118.23 o 
   4   0  10     1952.29     1953.21    133.91 o 
   5   0  10      170.78      180.96    142.36 o 
   8   0  10    32854.13    34908.02    267.83 o 
  10   0  10     7726.51     6946.62    167.69 o 
  12   0  10      268.20      324.53     88.07 o 
  13   0  10      822.47      789.00     90.48 o 
  14   0  10     4951.66     5328.80    112.20 o 
  15   0  10        0.24      -10.86     96.51 o 
  16   0  10     2623.33     2925.59    106.17 o 
  17   0  10        3.93      -10.86    117.02 o 
   1   1  10      797.34      750.97     73.21 o 
   2   1  10    10960.19    10898.15    141.78 o 
   3   1  10      375.45      348.46     58.73 o 
   4   1  10     3502.56     3389.85    103.75 o 
   5   1  10      132.30       85.73     51.15 o 
   6   1  10      314.91      382.62     50.46 o 
   7   1  10        7.58       31.40     67.21 o 
   8   1  10     3184.23     3287.35    177.95 o 
   9   1  10      218.71      222.36     70.43 o 
  10   1  10      782.10      858.98     94.10 o 
  11   1  10      310.09      324.19     69.41 o 
  12   1  10       26.96       37.57     70.37 o 
  13   1  10       97.08      113.40    101.34 o 
  14   1  10      153.02      178.55     94.10 o 
  15   1  10        4.35      -16.89     96.51 o 
  16   1  10      323.16      387.31     75.56 o 
  17   1  10       24.64      127.25     74.64 o 
   0   2  10    19251.56    20739.07    560.99 o 
   1   2  10     2028.58     2187.29     45.15 o 
   2   2  10     3239.85     3179.31     54.69 o 
   3   2  10       20.42       30.73     48.47 o 
   4   2  10     2319.18     2327.61     51.92 o 
   5   2  10     1558.22     1540.70     51.48 o 
   6   2  10     4696.52     4495.19    116.29 o 
   7   2  10      346.38      376.36     51.30 o 
   8   2  10     2125.88     2080.92     77.39 o 
   9   2  10      845.58      851.36     65.69 o 
  10   2  10      312.11      337.03     66.11 o 
  11   2  10       25.27       74.12     67.82 o 
  12   2  10      205.54      186.64     66.28 o 
  13   2  10      138.97      175.49     68.19 o 
  14   2  10      499.69      541.71     72.14 o 
  15   2  10       37.41       93.84     58.84 o 
  16   2  10      268.05      325.74     68.58 o 
  17   2  10       13.29       60.44     71.84 o 
   1   3  10     1075.79     1023.92     40.50 o 
   2   3  10     1882.42     1833.78     48.74 o 
   3   3  10      473.72      518.13     59.79 o 
   4   3  10     6757.82     6834.81    129.09 o 
   5   3  10      141.20      152.07     65.54 o 
   6   3  10      477.73      509.46     53.84 o 
   7   3  10        5.97       26.85     50.17 o 
   8   3  10     1456.33     1486.75     70.14 o 
   9   3  10       33.57      133.91     66.54 o 
  10   3  10     2556.42     2588.36    109.79 o 
  11   3  10      344.14      357.48     70.37 o 
  12   3  10     2870.97     2921.70    165.28 o 
  13   3  10       65.11       64.92     70.77 o 
  14   3  10      176.89      223.22     77.20 o 
  15   3  10      192.10      226.54     76.42 o 
  16   3  10      783.94      791.92     76.35 o 
   0   4  10     2243.06     2282.56    113.40 o 
   1   4  10      541.01      518.90     62.59 o 
   2   4  10      221.13      205.01     58.60 o 
   3   4  10       94.72      100.15     76.55 o 
   4   4  10     2150.81     1980.54     83.42 o 
   5   4  10      369.16      384.85    101.34 o 
   6   4  10       99.09      117.02     54.33 o 
   7   4  10       37.92       46.90     52.47 o 
   8   4  10      141.38      102.10     53.58 o 
   9   4  10       12.52      -17.80     66.28 o 
  10   4  10     1969.62     1870.23     70.42 o 
  11   4  10      300.79      276.96     70.07 o 
  12   4  10      112.28      111.70     72.14 o 
  13   4  10       22.16       78.36     73.34 o 
  14   4  10      952.66      919.83    104.36 o 
  15   4  10       35.05       56.70     84.45 o 
   1   5  10      151.08      160.46    112.20 o 
   2   5  10      406.06      401.53     81.44 o 
   3   5  10      167.02      182.27     81.68 o 
   4   5  10     1023.87     1016.41     85.46 o 
   5   5  10        2.68        8.39     87.93 o 
   6   5  10     6909.31     6916.52    182.77 o 
   7   5  10        1.47       83.58     71.23 o 
   8   5  10     1662.72     1705.92     74.22 o 
   9   5  10        0.41       12.75     74.64 o 
  10   5  10     1814.03     1697.95    151.41 o 
  11   5  10       13.58       -1.81     69.95 o 
  12   5  10     4569.00     4653.83     86.16 o 
  13   5  10       17.81       38.17     84.45 o 
   3   6  10      308.81      275.07    114.61 o 
   4   6  10     2359.53     2335.17     67.17 o 
   5   6  10      158.09      211.16     57.89 o 
   6   6  10     4595.95     4531.12     64.28 o 
   7   6  10       28.77        3.04     60.08 o 
   8   6  10      131.63      169.79     61.19 o 
   9   6  10       75.00      120.04     80.19 o 
  10   6  10      104.46      152.68     76.78 o 
  11   6  10      300.25      325.74     84.45 o 
   2   7  10      314.72      281.10    109.79 o 
   3   7  10       10.60       43.37     63.71 o 
   4   7  10      160.09      158.87     63.93 o 
   5   7  10        3.33       14.58     63.58 o 
   6   7  10       75.29       87.49     65.82 o 
   7   7  10        5.25       19.91     83.60 o 
   8   7  10       80.12      120.77     85.73 o 
   0   8  10      769.22      897.58    123.06 o 
   1   1  11    12441.35    12464.77    211.86 o 
   2   1  11      835.46      774.15     61.75 o 
   3   1  11      417.60      459.39     60.12 o 
   4   1  11     3270.85     3132.92    123.66 o 
   5   1  11     4160.60     4047.53    117.17 o 
   6   1  11        5.72       17.82     52.66 o 
   7   1  11     9855.94     9592.24    311.11 o 
   8   1  11     3117.73     3370.76     89.28 o 
   9   1  11      343.54      323.32     83.24 o 
  10   1  11      154.91      196.65     95.31 o 
  11   1  11     1110.69     1178.68     97.72 o 
  12   1  11      260.63      307.90     74.09 o 
  13   1  11       66.29      124.26     91.69 o 
  14   1  11       52.24        6.03    106.17 o 
  15   1  11      893.84      858.98    102.55 o 
  16   1  11      124.80      168.41     77.28 o 
  17   1  11       89.93      216.55     85.31 o 
   0   2  11     5824.76     5764.98    155.03 o 
   1   2  11      207.78      216.18     48.86 o 
   2   2  11      993.63      979.63     64.08 o 
   3   2  11      130.38       98.93     65.69 o 
   4   2  11       38.19       90.98     50.06 o 
   5   2  11     3739.10     3755.28     56.63 o 
   6   2  11       98.74       98.64     53.21 o 
   7   2  11     4874.72     4811.17    179.73 o 
   8   2  11     3258.39     3183.85    138.14 o 
   9   2  11      338.57      340.84     62.35 o 
  10   2  11     1325.42     1411.40    100.13 o 
  11   2  11     2560.24     2592.62     73.79 o 
  12   2  11      176.53      195.44     63.98 o 
  13   2  11     1955.97     1923.26     88.07 o 
  14   2  11     1076.23     1070.70     62.00 o 
  15   2  11       67.10       61.52     62.65 o 
  16   2  11      964.77      942.40     75.92 o 
   1   3  11        0.31      -13.59     46.14 o 
   2   3  11      504.30      515.10     59.94 o 
   3   3  11        8.31       -7.07     61.71 o 
   4   3  11       58.61       53.69     68.25 o 
   5   3  11      818.29      866.74     54.17 o 
   6   3  11       32.79        2.54     52.40 o 
   7   3  11     1269.35     1226.70     53.66 o 
   8   3  11        0.10        1.01     56.20 o 
   9   3  11      331.11      348.89     62.26 o 
  10   3  11      518.67      528.12     66.77 o 
  11   3  11      416.69      377.82     68.35 o 
  12   3  11      165.02      200.87     75.07 o 
  13   3  11        6.34       36.88     71.41 o 
  14   3  11       83.90       75.10     75.56 o 
  15   3  11     1272.10     1185.88    138.74 o 
   0   4  11     4561.95     4538.59    130.29 o 
   1   4  11      235.07      292.15     82.27 o 
   2   4  11     1228.41     1265.79     83.85 o 
   3   4  11     2639.41     2662.06     66.53 o 
   4   4  11      519.39      563.55     62.98 o 
   5   4  11     1086.28     1109.91    108.58 o 
   6   4  11     2617.25     2590.06     71.20 o 
   7   4  11       84.22       85.20     71.41 o 
   8   4  11     1735.82     1661.78     59.20 o 
   9   4  11      719.06      695.33     72.50 o 
  10   4  11        1.52       13.63     69.05 o 
  11   4  11     1360.11     1296.21     90.48 o 
  12   4  11      912.76      867.84     74.71 o 
  13   4  11      412.07      475.39     75.92 o 
  14   4  11      363.82      350.13     84.02 o 
   2   5  11       20.19       73.59    107.37 o 
   3   5  11        6.70       16.89    107.37 o 
   4   5  11     1170.09     1248.03     68.00 o 
   5   5  11     1058.31     1070.60     56.28 o 
   6   5  11      339.07      363.17     75.32 o 
   7   5  11      365.46      338.67     57.65 o 
   8   5  11        2.83        5.66     70.56 o 
   9   5  11     1015.94     1024.93    126.07 o 
  10   5  11      615.07      699.82     74.84 o 
  11   5  11       40.50       19.76     76.06 o 
  12   5  11     1287.43     1322.03    103.75 o 
  13   5  11      990.38     1030.75     81.92 o 
   3   6  11      273.62      247.32    115.82 o 
   4   6  11       43.26       23.98     60.82 o 
   5   6  11       93.34       61.42     61.36 o 
   6   6  11      144.83      176.14     60.69 o 
   7   6  11        1.56        4.56     61.48 o 
   8   6  11      467.35      571.43     76.78 o 
   9   6  11       49.83       68.66     67.10 o 
  10   6  11        0.28      -14.05     79.35 o 
   1   7  11      961.66      912.06    114.61 o 
   2   7  11      177.47      125.42     78.84 o 
   3   7  11      633.12      691.98     67.10 o 
   4   7  11      670.01      674.89     64.89 o 
   5   7  11       18.81       33.07     63.78 o 
   6   7  11     1104.27     1123.50     64.95 o 
   7   7  11      376.70      406.79     65.21 o 
   0   0  12      135.87      214.74     98.93 o 
   1   0  12       11.91       44.84     68.96 o 
   2   0  12      366.82      411.65     72.17 o 
   3   0  12      547.40      562.34     70.00 o 
   4   0  12     5551.77     5343.27    152.01 o 
   5   0  12     7919.85     8166.32    177.35 o 
   8   0  12      275.61      294.37    173.73 o 
  12   0  12       42.31      -20.51     90.48 o 
  13   0  12     1977.95     2130.55    108.58 o 
  14   0  12        4.16       83.24    109.79 o 
  15   0  12       30.55      136.33    101.34 o 
  16   0  12        0.21       63.94    119.44 o 
   1   1  12     7203.31     7073.07    143.08 o 
   2   1  12     1465.30     1397.79     61.89 o 
   3   1  12      602.76      575.51     61.48 o 
   4   1  12      987.49      959.45    126.68 o 
   5   1  12     5246.50     5343.55    134.72 o 
   6   1  12      205.80      229.40     57.22 o 
   7   1  12     2268.24     2274.85     84.00 o 
   8   1  12      265.39      208.71     58.01 o 
   9   1  12      114.10      191.82     84.45 o 
  10   1  12      850.92      817.96     98.93 o 
  11   1  12      761.78      806.06     80.95 o 
  12   1  12      348.74      455.88     82.72 o 
  13   1  12        7.55      -20.51     95.31 o 
  14   1  12       22.24       61.53     96.51 o 
  15   1  12       14.03       42.23    114.61 o 
  16   1  12      224.99      219.58     80.21 o 
   0   2  12     2544.54     2806.15    120.64 o 
   1   2  12      190.14      163.85     50.38 o 
   2   2  12      272.12      241.72     58.90 o 
   3   2  12     3681.39     3753.76    109.79 o 
   4   2  12       47.62       51.97     51.28 o 
   5   2  12      905.81      938.01     57.98 o 
   6   2  12      724.21      705.56     56.58 o 
   7   2  12     3550.63     3456.78    112.80 o 
   8   2  12      236.10      271.37     66.52 o 
   9   2  12       11.30       69.39     63.90 o 
  10   2  12       86.81      126.17     65.42 o 
  11   2  12      703.11      608.82     65.26 o 
  12   2  12       94.49      123.06     73.36 o 
  13   2  12        7.82       58.09     75.49 o 
  14   2  12       72.52       75.33     69.72 o 
  15   2  12        2.05        9.93     66.47 o 
  16   2  12       22.74        7.33     95.91 o 
   1   3  12     5012.65     4852.15    131.50 o 
   2   3  12      253.52      253.63     66.64 o 
   3   3  12      194.66      181.05     70.34 o 
   4   3  12      116.02      117.15     67.62 o 
   5   3  12     4838.03     4741.65    115.36 o 
   6   3  12      816.86      815.43     57.07 o 
   7   3  12     5917.90     5859.75    155.63 o 
   8   3  12      190.89      188.25     68.67 o 
   9   3  12      673.03      712.83     66.99 o 
  10   3  12      382.59      377.04     72.08 o 
  11   3  12      231.61      213.54     74.22 o 
  12   3  12       13.67       42.98     71.78 o 
  13   3  12     2001.08     2094.00     77.28 o 
  14   3  12       27.63       27.14     72.93 o 
  15   3  12     1804.16     1975.15     82.27 o 
   1   4  12      129.17       92.90    112.20 o 
   2   4  12      787.99      739.32     88.99 o 
   3   4  12      282.33      237.32     89.84 o 
   4   4  12      345.93      349.08     67.39 o 
   5   4  12      618.74      596.12     57.11 o 
   6   4  12      410.47      457.23     66.99 o 
   7   4  12     4549.27     4558.02    168.30 o 
   8   4  12       57.37       64.28     67.49 o 
   9   4  12       78.62      106.17     73.36 o 
  10   4  12      404.13      381.78     72.14 o 
  11   4  12      830.06      811.71     73.98 o 
  12   4  12      111.05      138.14     80.19 o 
  13   4  12     1145.04     1138.27     75.92 o 
  14   4  12       21.48       47.65     76.78 o 
   2   5  12      290.46      269.03    109.79 o 
   3   5  12     1305.39     1296.36     76.55 o 
   4   5  12      154.80      134.10     95.18 o 
   5   5  12      576.33      573.08     55.16 o 
   6   5  12        4.08       -2.44     69.56 o 
   7   5  12     1760.56     1660.50    142.36 o 
   8   5  12       45.66       59.18     72.64 o 
   9   5  12     4206.03     4127.59    151.41 o 
  10   5  12       98.63      158.32     80.61 o 
  11   5  12      205.58      215.79     78.63 o 
  12   5  12        4.19       35.18     84.44 o 
   2   6  12      101.38      223.06     75.37 o 
   3   6  12     4986.65     5020.04     82.60 o 
   4   6  12      511.89      528.94     65.72 o 
   5   6  12      793.79      800.78     62.39 o 
   6   6  12      109.13      117.66     64.39 o 
   7   6  12        1.62       22.76     76.27 o 
   8   6  12        4.28      -18.88     76.78 o 
   9   6  12     1628.96     1590.73     86.58 o 
   1   7  12      148.64      132.10     81.47 o 
   2   7  12      231.85      245.97     65.27 o 
   3   7  12       46.01       40.34     56.29 o 
   4   7  12        2.42       33.30     67.71 o 
   5   7  12       79.06       94.95     68.64 o 
   1   1  13     2133.49     1992.00     78.48 o 
   2   1  13     5755.56     5620.66     92.91 o 
   3   1  13      519.71      454.85     67.38 o 
   4   1  13     7586.86     7263.42    215.35 o 
   5   1  13      695.34      709.34     57.77 o 
   6   1  13      957.12      864.09     58.11 o 
   7   1  13     3286.92     3302.23    183.98 o 
   8   1  13      209.46      231.43     63.21 o 
   9   1  13     1731.07     1663.45     91.09 o 
  10   1  13     4551.85     4659.23    109.79 o 
  11   1  13        8.30       21.54     83.47 o 
  12   1  13      512.45      579.87     87.26 o 
  13   1  13      575.62      646.65     97.72 o 
  14   1  13       60.10       37.40    101.34 o 
  15   1  13      383.81      462.06    118.23 o 
   0   2  13      618.05      663.53     72.90 o 
   1   2  13      110.41      120.18     64.74 o 
   2   2  13     1267.23     1259.57     56.72 o 
   3   2  13        1.14       -6.03     71.66 o 
   4   2  13     1047.15     1060.96     56.95 o 
   5   2  13       45.36       60.46     56.38 o 
   6   2  13      217.36      224.56     57.23 o 
   7   2  13     1089.10     1054.27     68.67 o 
   8   2  13     2571.69     2584.92    154.42 o 
   9   2  13        0.64       21.11     69.95 o 
  10   2  13     1720.78     1693.56    178.55 o 
  11   2  13     1022.32      999.37     69.91 o 
  12   2  13       51.62       94.10     75.92 o 
  13   2  13      793.52      866.77     75.56 o 
  14   2  13     1772.63     1880.42     80.28 o 
  15   2  13       32.45       21.11     84.45 o 
   1   3  13       66.84       72.13     56.71 o 
   2   3  13       43.26       11.56     70.91 o 
   3   3  13      817.44      839.97     73.50 o 
   4   3  13     1212.02     1071.96     76.78 o 
   5   3  13     1886.99     1949.85     55.68 o 
   6   3  13       53.99       87.22     57.59 o 
   7   3  13        3.89        5.97     69.52 o 
   8   3  13     2528.30     2447.42     73.76 o 
   9   3  13     2229.19     2235.67     72.39 o 
  10   3  13      450.02      441.14     70.56 o 
  11   3  13      915.64      944.28     77.63 o 
  12   3  13      705.69      763.27     79.34 o 
  13   3  13      269.79      229.22     72.51 o 
  14   3  13        0.26       11.52     79.49 o 
   0   4  13     4871.65     5083.89    107.37 o 
   1   4  13     1032.36     1059.42     75.87 o 
   2   4  13     2068.53     2025.30     77.60 o 
   3   4  13     3225.43     3227.48    108.02 o 
   4   4  13      129.88      166.49    108.58 o 
   5   4  13      536.66      514.59     69.86 o 
   6   4  13     2935.77     2822.99     80.83 o 
   7   4  13       90.68      111.39     72.90 o 
   8   4  13     1612.43     1666.72     75.91 o 
   9   4  13      354.63      294.78     72.14 o 
  10   4  13      270.01      299.33     78.05 o 
  11   4  13        8.04       47.64     79.76 o 
  12   4  13        5.44       85.26     77.63 o 
  13   4  13       52.38       10.86     86.16 o 
   1   5  13      245.55      247.32    121.85 o 
   2   5  13      877.36      847.64     75.02 o 
   3   5  13      298.36      298.93     72.13 o 
   4   5  13      510.25      528.39     72.17 o 
   5   5  13      448.08      419.57     63.24 o 
   6   5  13     1861.96     1808.83     77.10 o 
   7   5  13      163.88      106.58     73.34 o 
   8   5  13      546.41      578.47     80.19 o 
   9   5  13       44.36       51.95     80.61 o 
  10   5  13      555.44      635.71     78.33 o 
  11   5  13        8.90       -1.21     80.71 o 
   0   6  13       64.85      121.85    110.99 o 
   1   6  13      288.70      305.49     73.13 o 
   2   6  13        5.14       51.03     84.28 o 
   3   6  13      455.18      438.91     61.63 o 
   4   6  13       89.56      146.54     67.31 o 
   5   6  13        1.48       33.05     64.73 o 
   6   6  13      241.80      267.14     64.40 o 
   7   6  13      103.89      107.51     87.06 o 
   8   6  13       32.36       90.13     66.59 o 
   1   7  13        7.47       42.23    118.23 o 
   2   7  13      408.03      387.08     70.73 o 
   3   7  13       46.28       95.23     66.88 o 
   2   0  14      842.33      863.43     79.68 o 
   3   0  14     6078.55     5599.65     90.64 o 
   4   0  14     3970.20     3876.14     99.53 o 
   5   0  14     3538.07     3273.38    163.47 o 
  12   0  14       67.24      118.23    108.58 o 
  13   0  14      259.78      225.60    100.13 o 
  14   0  14     4246.79     4734.03    124.26 o 
  15   0  14       85.35      135.12    109.79 o 
   1   1  14     1170.08     1148.52    109.79 o 
   2   1  14     5158.87     5108.33     96.22 o 
   3   1  14        4.22       21.40     58.83 o 
   4   1  14     2251.05     2231.48     72.51 o 
   5   1  14      232.26      152.88     61.04 o 
   6   1  14      228.93      276.40     59.73 o 
   7   1  14      171.02      160.46     61.17 o 
   8   1  14     1890.83     1924.29    132.71 o 
   9   1  14      736.59      786.39     71.66 o 
  10   1  14      266.19      296.42     72.51 o 
  11   1  14        1.71       48.96     66.86 o 
  12   1  14      212.38      209.92     69.10 o 
  13   1  14      514.55      582.71    101.34 o 
  14   1  14       25.76       73.59    103.75 o 
  15   1  14      476.06      611.66    123.06 o 
   0   2  14     2436.10     2504.60    122.45 o 
   1   2  14        1.22       -8.81     64.31 o 
   2   2  14      686.61      655.29     68.72 o 
   3   2  14      337.05      310.58     59.67 o 
   4   2  14       14.95       29.26     58.90 o 
   5   2  14     3035.06     2958.69     63.73 o 
   6   2  14      243.71      216.04     60.61 o 
   7   2  14       25.06       26.14     58.64 o 
   8   2  14     4590.34     4531.40    170.32 o 
   9   2  14      151.32      162.73     72.50 o 
  10   2  14      224.05      270.66     74.64 o 
  11   2  14      386.43      433.33     76.35 o 
  12   2  14        1.14       21.27     73.85 o 
  13   2  14      257.03      274.56     76.42 o 
  14   2  14      733.00      771.08     72.26 o 
   1   3  14      501.49      474.19     65.04 o 
   2   3  14     4683.52     4596.65     91.32 o 
   3   3  14        7.58       28.00     74.03 o 
   4   3  14     7552.25     7864.71    133.91 o 
   5   3  14       81.36       36.93     68.12 o 
   6   3  14      105.08      113.06     60.86 o 
   7   3  14      393.61      364.24     72.08 o 
   8   3  14     1952.41     1928.43     95.91 o 
   9   3  14      667.82      697.33     68.25 o 
  10   3  14     1873.66     1832.89     74.94 o 
  11   3  14       20.99       15.87     74.35 o 
  12   3  14     1206.19     1348.25     83.59 o 
  13   3  14      176.09      219.97     75.49 o 
   0   4  14      275.57      273.86    100.13 o 
   1   4  14      412.50      394.43     62.51 o 
   2   4  14      108.10      127.88     77.27 o 
   3   4  14     1079.35     1076.13    114.61 o 
   4   4  14      281.28      304.67     78.46 o 
   5   4  14       33.62       21.70     74.20 o 
   6   4  14       79.62       83.14     77.77 o 
   7   4  14       45.67       15.42     74.20 o 
   8   4  14       61.26       71.18     76.78 o 
   9   4  14      115.55      100.00     78.05 o 
  10   4  14      769.85      805.82     80.19 o 
  11   4  14      179.14      140.80     77.98 o 
  12   4  14       18.82       28.04     80.21 o 
   1   5  14     1490.21     1428.94     63.44 o 
   2   5  14      159.91      123.36     65.61 o 
   3   5  14       88.22       94.79     79.12 o 
   4   5  14     1334.05     1276.91     65.98 o 
   5   5  14      519.64      475.98     61.19 o 
   6   5  14     1309.56     1252.76     80.13 o 
   7   5  14      337.93      342.62     79.76 o 
   8   5  14       50.73       29.95     76.61 o 
   9   5  14        0.40       44.77     78.49 o 
  10   5  14      903.94      927.54     86.58 o 
   0   6  14     3232.16     3285.11    119.44 o 
   1   6  14       36.80       94.43     72.08 o 
   2   6  14      831.36      940.50     70.79 o 
   3   6  14        3.28       13.42     66.66 o 
   4   6  14      956.08      961.10     67.09 o 
   5   6  14      114.95       86.49     67.32 o 
   6   6  14     2230.47     2123.78     71.49 o 
   7   6  14      438.05      390.27     70.80 o 
   1   1  15     1667.06     1585.25    123.06 o 
   2   1  15      441.97      440.67     62.20 o 
   3   1  15        4.34       32.47     62.02 o 
   4   1  15     1771.81     1684.18     70.52 o 
   5   1  15        5.27       32.89     60.04 o 
   6   1  15      578.73      597.56     61.64 o 
   7   1  15     7353.87     6909.08    468.09 o 
   8   1  15     1319.54     1394.88     73.79 o 
   9   1  15      781.28      760.16     74.64 o 
  10   1  15       94.87      131.12     70.77 o 
  11   1  15        0.03      -25.73     67.96 o 
  12   1  15      121.64      162.48     74.71 o 
  13   1  15      750.47      776.77     74.22 o 
  14   1  15      240.03      267.00     81.42 o 
   0   2  15     1125.94     1120.85     93.41 o 
   1   2  15      320.29      353.42     95.99 o 
   2   2  15      561.74      603.58     95.05 o 
   3   2  15     2549.28     2445.43    120.64 o 
   4   2  15      451.36      484.53     72.64 o 
   5   2  15     2340.00     2257.93     65.00 o 
   6   2  15     1020.80     1009.37     64.00 o 
   7   2  15      214.40      229.08     74.71 o 
   8   2  15      250.21      231.63     74.22 o 
   9   2  15      600.57      673.27     95.91 o 
  10   2  15      900.22      989.14     73.85 o 
  11   2  15     2060.09     2103.88    136.93 o 
  12   2  15        3.11       63.43     76.78 o 
  13   2  15      505.75      514.22     85.31 o 
   1   3  15      104.29       97.72    125.47 o 
   2   3  15     1438.11     1488.99     78.46 o 
   3   3  15      645.94      681.63    112.20 o 
   4   3  15       70.96       53.50     74.20 o 
   5   3  15     2322.33     2215.64     84.45 o 
   6   3  15       46.37       66.70     76.55 o 
   7   3  15     1531.00     1402.51     75.91 o 
   8   3  15      674.01      756.80     76.35 o 
   9   3  15      741.64      816.75     73.85 o 
  10   3  15       12.79       -3.74     70.37 o 
  11   3  15      371.15      383.20     77.77 o 
  12   3  15      356.60      428.62     84.45 o 
   0   4  15     1139.09     1172.22     85.36 o 
   1   4  15     1470.04     1571.58     85.36 o 
   2   4  15      175.53      183.04     85.10 o 
   3   4  15     7459.20     7215.60    188.20 o 
   4   4  15       88.82      130.95     73.59 o 
   5   4  15     2626.23     2620.98     81.76 o 
   6   4  15       89.34       99.51     75.07 o 
   7   4  15       20.00       -6.09     73.34 o 
   8   4  15        5.37       21.08     79.76 o 
   9   4  15      446.67      490.09     81.44 o 
  10   4  15      110.31      154.44     78.49 o 
  11   4  15      692.71      753.05     81.42 o 
   1   5  15     1099.55     1051.12     66.03 o 
   2   5  15      102.79       71.04     86.96 o 
   3   5  15      312.96      380.50     63.47 o 
   4   5  15      445.53      396.38     66.86 o 
   5   5  15      912.97      936.58     68.26 o 
   6   5  15      491.52      489.21     80.57 o 
   7   5  15       84.55      133.39     78.14 o 
   8   5  15       11.27       49.18     84.02 o 
   9   5  15      536.99      535.93     82.27 o 
   0   6  15       21.07       13.27    106.17 o 
   1   6  15      147.68      182.07     83.17 o 
   2   6  15       36.21       90.84     71.93 o 
   3   6  15      453.67      450.31     69.78 o 
   4   6  15       98.99       81.50     68.64 o 
   5   6  15       14.00       27.82     69.35 o 
   2   0  16     3497.46     3306.82    115.82 o 
   3   0  16      448.51      410.16     84.91 o 
   4   0  16      608.90      648.49     89.71 o 
   5   0  16      956.06     1033.91    102.55 o 
   6   0  16     2261.25     2154.68    103.75 o 
   7   0  16      200.28      205.09    103.75 o 
   8   0  16     1849.27     1727.61    108.58 o 
  11   0  16     2059.16     2136.59    106.17 o 
  12   0  16       87.82       80.83    117.02 o 
  13   0  16      197.83      221.98    107.37 o 
   1   1  16     1094.03     1118.96     72.58 o 
   2   1  16      229.19      234.67     56.37 o 
   3   1  16       85.68       85.22     49.51 o 
   4   1  16        8.95       27.89     65.49 o 
   5   1  16      805.03      818.63     66.23 o 
   6   1  16     1003.68     1029.57     76.55 o 
   7   1  16      321.37      325.44     74.20 o 
   8   1  16      363.00      369.83     75.07 o 
   9   1  16      120.45      175.03     76.35 o 
  10   1  16      352.04      398.10     71.68 o 
  11   1  16      368.68      337.65     70.99 o 
  12   1  16      790.59      932.48     84.02 o 
  13   1  16       27.25       83.56     80.71 o 
   0   2  16       48.16       66.39     94.26 o 
   1   2  16       13.60       26.54     95.81 o 
   2   2  16       11.85       27.43    102.60 o 
   3   2  16     2135.63     2151.40     85.10 o 
   4   2  16      103.18      147.18     78.48 o 
   5   2  16      556.75      598.12     76.06 o 
   6   2  16        7.68        3.31     59.75 o 
   7   2  16      560.25      524.08     75.49 o 
   8   2  16     1694.10     1556.70     78.05 o 
   9   2  16       62.15       89.40     77.20 o 
  10   2  16      289.26      283.22     80.18 o 
  11   2  16      222.87      235.25     82.75 o 
  12   2  16      466.75      546.45     85.29 o 
   1   3  16     1604.50     1627.65    105.21 o 
   2   3  16      387.89      390.88    130.29 o 
   3   3  16      160.42      192.40     83.87 o 
   4   3  16      211.82      248.21     79.64 o 
   5   3  16      876.33      850.87     74.77 o 
   6   3  16       60.02       40.57     79.49 o 
   7   3  16     1823.93     1829.08     79.73 o 
   8   3  16       96.08       81.43     78.48 o 
   9   3  16      511.81      574.89     76.78 o 
  10   3  16      749.02      767.74     78.84 o 
  11   3  16       42.37       95.24     80.71 o 
   0   4  16     2054.03     2008.70    159.25 o 
   1   4  16       42.93       19.90     86.49 o 
   2   4  16      538.59      487.71     90.18 o 
   3   4  16       12.09        8.62     80.34 o 
   4   4  16      524.27      465.18     84.28 o 
   5   4  16      387.35      401.33     82.91 o 
   6   4  16     1323.38     1153.73     79.42 o 
   7   4  16     1314.65     1333.01     77.47 o 
   8   4  16      218.07      166.86     77.63 o 
   9   4  16        5.71       16.28     84.02 o 
  10   4  16      141.32      204.77     81.24 o 
   1   5  16       17.80        9.34     92.39 o 
   2   5  16     2852.11     2759.30     94.79 o 
   3   5  16      148.16      196.72     71.56 o 
   4   5  16     1324.56     1247.11     71.93 o 
   5   5  16      130.51      113.71     66.91 o 
   6   5  16       93.66      104.42     87.92 o 
   7   5  16      335.94      369.92     80.90 o 
   1   6  16     1028.16     1065.52     82.91 o 
   1   1  17     1436.77     1407.96     74.41 o 
   2   1  17     1391.11     1442.65     75.95 o 
   3   1  17      134.95      140.24     62.15 o 
   4   1  17     2093.65     2096.11     65.33 o 
   5   1  17      724.25      727.44     81.90 o 
   6   1  17        3.32       76.01     74.22 o 
   7   1  17      260.03      234.44     76.35 o 
   8   1  17      133.90      224.42     81.68 o 
   9   1  17      750.97      795.61     97.12 o 
  10   1  17      928.00     1022.85     93.60 o 
  11   1  17       16.31       13.69     83.17 o 
  12   1  17     1398.95     1515.84     83.64 o 
   0   2  17     2675.31     2682.86    104.50 o 
   1   2  17      458.32      480.60     82.33 o 
   2   2  17     1378.17     1393.95    110.69 o 
   3   2  17     2023.90     2011.26    103.15 o 
   4   2  17        3.16       47.34     79.64 o 
   5   2  17       93.49       61.38     78.63 o 
   6   2  17     1655.69     1617.44     82.05 o 
   7   2  17     1155.82     1245.43     85.66 o 
   8   2  17     2249.70     2223.74    159.25 o 
   9   2  17      157.28      158.61     81.03 o 
  10   2  17      307.59      325.71     81.44 o 
  11   2  17      444.37      500.52     81.42 o 
   1   3  17      129.71      156.61    110.67 o 
   2   3  17       16.48       47.05    135.12 o 
   3   3  17       15.35       38.61    127.88 o 
   4   3  17      406.24      412.19     83.09 o 
   5   3  17      706.96      673.86     82.05 o 
   6   3  17        1.19       29.41     73.85 o 
   7   3  17        1.01       35.30     83.28 o 
   8   3  17       82.02       78.24     76.92 o 
   9   3  17      209.18      213.83     84.02 o 
  10   3  17        0.80       65.28     81.56 o 
   0   4  17     3700.35     3865.40    173.73 o 
   1   4  17       77.58       89.28    150.80 o 
   2   4  17     1570.78     1570.77    138.74 o 
   3   4  17       95.68      106.68     68.80 o 
   4   4  17       67.28       93.18     86.86 o 
   5   4  17        8.30        1.90     80.31 o 
   6   4  17     1537.52     1544.28     88.78 o 
   7   4  17       51.27      102.26     79.35 o 
   8   4  17     1140.67     1275.40     82.27 o 
   1   5  17      158.20      140.34     95.81 o 
   2   5  17      197.72      230.88     87.26 o 
   3   5  17      170.79      103.54     73.34 o 
   4   5  17      270.77      329.48     71.06 o 
   5   5  17       19.19       21.78     73.91 o 
   2   0  18       55.79      123.06    115.82 o 
   3   0  18    12571.65    12102.90    143.57 o 
   4   0  18        1.87       13.27    117.02 o 
   5   0  18     3277.86     2988.32    123.06 o 
   6   0  18      738.44      414.24    355.29 o 
   7   0  18      372.86      314.88    121.85 o 
   8   0  18      964.30      925.33    115.82 o 
   9   0  18      493.07      524.80    117.02 o 
  10   0  18      166.69      159.26     79.85 o 
   1   1  18        6.36       30.53     97.54 o 
   2   1  18      165.62      166.62     62.95 o 
   3   1  18      555.42      566.04     65.58 o 
   4   1  18      116.60      149.39     66.17 o 
   5   1  18      606.63      563.59     69.65 o 
   6   1  18        1.15      -16.43     65.28 o 
   7   1  18      215.13      265.10     82.91 o 
   8   1  18      158.71      214.97     77.28 o 
   9   1  18     1446.72     1598.31    131.50 o 
  10   1  18      141.38      156.34     79.98 o 
   0   2  18     4509.95     4456.55    160.46 o 
   1   2  18        4.65       30.90     86.04 o 
   2   2  18      172.22      198.59     87.27 o 
   3   2  18      481.78      474.81     72.79 o 
   4   2  18       49.24       56.65     88.04 o 
   5   2  18      358.11      344.45     83.39 o 
   6   2  18     1019.88     1029.52     84.99 o 
   7   2  18       15.38       48.64     75.92 o 
   8   2  18      245.46      236.53     86.81 o 
   9   2  18      426.67      454.09     88.78 o 
  10   2  18       20.16       15.18     86.15 o 
   1   3  18      273.23      314.09    117.11 o 
   2   3  18       47.50       32.57    141.15 o 
   3   3  18        0.67       74.92     88.12 o 
   4   3  18      719.87      743.90     88.59 o 
   5   3  18      208.03      230.84     85.48 o 
   6   3  18      413.28      420.14     86.21 o 
   7   3  18     1094.50     1104.85     81.06 o 
   8   3  18       12.38       59.12     89.27 o 
   0   4  18      404.63      341.42    172.52 o 
   1   4  18      297.10      264.21    167.69 o 
   2   4  18      143.35      154.42    147.18 o 
   3   4  18      364.95      353.71     84.58 o 
   4   4  18       21.10      -10.96     72.47 o 
   5   4  18       15.87       12.62     83.17 o 
   6   4  18       44.62       97.41     90.61 o 
   1   1  19     1878.20     1809.18     83.44 o 
   2   1  19      224.33      227.54     82.14 o 
   3   1  19       67.66      117.30     67.65 o 
   4   1  19      106.84      170.26     68.97 o 
   5   1  19      680.52      724.92     72.67 o 
   6   1  19      364.29      414.51     68.77 o 
   7   1  19     1265.64     1220.54     71.37 o 
   8   1  19       16.03       55.84     70.87 o 
   9   1  19     1219.69     1241.03     88.27 o 
   0   2  19     1298.24     1381.36    165.28 o 
   1   2  19      270.90      324.09     92.02 o 
   2   2  19      349.13      375.42     91.58 o 
   3   2  19     1773.91     1733.24     76.40 o 
   4   2  19      388.81      437.63     71.99 o 
   5   2  19     1655.45     1619.56     92.13 o 
   6   2  19      816.29      886.66     87.92 o 
   7   2  19      113.85      125.84     88.04 o 
   8   2  19        3.42        1.20     86.58 o 
   1   3  19      202.89      212.20    117.30 o 
   2   3  19     2249.35     2300.66    154.42 o 
   3   3  19       11.09       38.56     97.21 o 
   4   3  19      833.69      908.74     88.78 o 
   5   3  19       81.03      132.38     91.50 o 
   6   3  19       58.41      141.04     90.12 o 
   0   4  19      114.28      142.28    137.27 o 
   1   4  19       84.28      153.22    180.96 o 
   2   4  19       30.05       73.59    165.28 o 
   3   4  19      767.40      752.42     98.27 o 
   2   0  20     1940.63     1873.58    139.95 o 
   3   0  20      132.09       66.35    126.68 o 
   4   0  20      489.73      428.28    127.88 o 
   5   0  20       48.46       59.12    130.29 o 
   6   0  20     2842.97     2739.80    137.53 o 
   7   0  20      109.95      117.02    121.85 o 
   1   1  20       40.25       -1.25    106.67 o 
   2   1  20      101.03      117.48     71.47 o 
   3   1  20        0.08       45.37     73.14 o 
   4   1  20       35.76       67.65     73.40 o 
   5   1  20       46.37       57.79     73.16 o 
   6   1  20      889.72      835.64     74.98 o 
   7   1  20      117.29       89.46     72.71 o 
   0   2  20      146.87      138.74    168.90 o 
   1   2  20      144.36      113.18     96.83 o 
   2   2  20       33.25       48.84     75.08 o 
   3   2  20       84.52      113.61     79.23 o 
   4   2  20       33.91       44.41     80.35 o 
   5   2  20       22.23       80.38     75.90 o 
   1   3  20       74.47      105.56    122.84 o 
   2   3  20      558.99      608.33    117.72 o 
   3   3  20       47.50       82.54     82.03 o 
   1   1  21       72.26      115.27     93.49 o 
   2   1  21      325.17      359.46     76.70 o 
   3   1  21        0.58       63.30     75.99 o 
                                                 
